# Supplementary material for: Single-molecule imaging and molecular dynamics simulations reveal early activation of the MET receptor in cells
Source: Nat Commun. 2024 Nov 2;15:9486. doi: 10.1038/s41467-024-53772-7 (PMC11531568; doi:10.1038/s41467-024-53772-7)
Supplement: Supplementary file 4 — Source Data [file 41467_2024_53772_MOESM4_ESM.xlsx]

## Sheet: Figure 1
Figure 1
1D											1H								1I
time [µs]	angle q [°]			angle q [°]	p(q)	angle q [°]	p(q)	angle q [°]	p(q)		time [µs]	R_gyration [Å]							time [µs]	R_gyration [Å]
	MET	MET:InlB		bin center	MET	bin center	MET:InlB	bin center	MET:HGF			MET R1	MET R2	MET R3	MET:InlB R1	MET:InlB R2	MET:InlB R3			no InlB R1	no InlB R2	no InlB R3	restrained InlB R1	restrained InlB R2	restrained InlB R3	restrained InlB R4	restrained InlB R5
0	136	142		10	0	117	0	115	0		0	48.29	48.29	48.29	46.98	46.98	46.98		0	4.71	4.71	4.71	4.82	4.82	4.82	4.82	4.82
0.2	95	124		23	0	123	0.01	121	0		0.1	43.17	46.21	44.82	47.88	50.24	47.88		0.2	5.21	4.42	5.56	5.19	5.22	5.31	5.14	4.97
0.5	98	130		36	0.01	128	0.04	127	0.01		0.2	42.13	38.79	40.9	48.02	52.02	48.02		0.4	4.56	3.81	6.03	5.26	4.84	5.49	4.72	5.48
0.7	69	130		50	0.02	134	0.05	133	0.02		0.3	43.03	39.75	41.46					0.6	3.65	4.04	5.25	5.54	4.02	4.47	3.78	4.69
1	98	130		63	0.01	140	0.04	139	0.04		0.4	42.25	39.32	40.11	47.43	50.91	47.43		0.8	3.57	3.77	5.15	4.99	4.21	4.55	4.96	4.9
1.2	63	135		76	0.01	145	0.02	144	0.04		0.5	45.37	40.03	45.17	44.66	50.49	44.66		1	3.78	3.66	4.32	4.65	5.04	4.89	3.65	4.47
1.5	83	123		89	0.02	151	0.01	150	0.03		0.6	43.84	40.73	40.36	48.29	52.59	48.29		1.2	3.78	3.41	3.16	4.75	4.58	4.66	3.54	5.24
1.7	61	137		103	0	157	0.01	156	0.01		0.7	43.5	46.93	42.74					1.4	3.43	3.48	3.21	4.51	5.34	4.15	3.52	4.88
2	12	142		116	0	162	0	162	0.01		0.8	40.4	53.98	40.88	50.95	52.05	50.95		1.6	3.47	3.57	3.3	4.25	4.99	4.6	3.52	4.94
2.2	31	157		129	0	168	0	168	0		0.9	37.47	50.35	42	47.52	52.27	47.52		1.8	3.58	3.32	3.36	5.28	5.51	3.77	3.55	4.9
2.5	39	146									1	36.27	55.55	40.98	53.73	52.88	53.73		2	3.24	3.56	3.37	4.44	5.11	4.18	3.51	4.68
2.7	29	145									1.1	39.43	55.71	40.53					2.2	3.47	3.48	3.49	4.88	5.15	5.11	3.49	4.79
3	47	125									1.2	41.21	55.55	37.27					2.4	3.4	3.4	3.53	5.15	4.85	5.14	3.42	4.75
											1.3	39.13	55.35	35.6					2.6	3.64	3.37	3.41	5.19	4.78	4.55	3.51	4.71
											1.4	41.35	58.19	36.77					2.8	3.67	3.49	3.44	5.46	5.09	4.47	3.96	3.73
											1.5	37.56	53.97	39.01					3	3.59	3.5	3.47	5.21	4.88	5	3.52	3.69
											1.6	39.66	55.68	38.94					3.2	3.32	3.7	3.54	4.68	5.31	5.09	3.51	3.5
											1.7	39.52	54.13	37.05					3.4	3.64	3.85	3.51	5.18	5.27	4.58	3.44	3.46
											1.8	40.58	47.85	42.17					3.6	3.82	3.93	3.5	5.06	5.62	5.38	3.5	3.56
											1.9	36.98	49.26	38.41					3.8	3.66	3.95	3.36	4.3	4.16	5.05	3.42	3.51
											2	40.69	49.78	33.34					4	3.49	4.02	3.47	4.65	3.52	5.19	3.45	3.55
											2.1	44.19	51.31	33.86					4.2	3.49	3.85	3.57	4.85	3.52	5.33	3.39	3.53
											2.2	41.6	52.43	33.14
											2.3	42.72	55.33	33.1
											2.4	40.04	51.25	33.23
											2.5	43.81	46.08	32.44

## Sheet: Figure 3
Figure 3
3B
	Receptor clusters [µm²]
Sample	23132/87		HeLa		Huh7.5		U-2 OS		U-251
	neg.	pos.	neg.	pos.	neg.	pos.	neg.	pos.	neg.	pos.
	0.2995	8.93656	0.13569	13.0881	0.19141	3.41667	0.22921	5.98255	0.1824	9.10382
	0.42419	9.54726	0.28557	11.6698	0.08756	5.26781	0.07224	5.00317	0.10271	11.875
	0.45844	6.44836	0.7891	10.8261	0.0315	3.24441	0.11746	4.29232	0.19977	6.62272
	0.57334	12.6872	0.17677	6.95422	0.08364	6.71204	0.33782	1.86794	0.11186	9.61076
	0.28911	6.93914	0.31772	13.368	0.1141	3.14216	0.16552	2.50948	0.48226	6.09278
	0.18542	5.08365	0.16743	8.80106	0.08056	4.22809	0.14709	1.71244	0.357	9.77099
	0.67564	5.30354	0.32229	7.75306	0.10905	3.74743	0.3243	1.95535	0.28887	15.0235
	0.78647	7.18998	0.40464	7.93845	0.06507	3.32765	0.12106	1.95821	0.51648	11.6
	0.59069	12.4026	0.42092	12.3081	0.14736	4.5247	0.02074	3.03054	0.29363	10.3628
	0.23349	6.74272	0.03406	8.40506	0.13164	3.18505	0.02206	2.86924	0.10051	14.278
	0.11186	8.09375	0.03523	6.09957	0.27604	4.29554	0.01474	2.28693	0.33838	11.3083
	0.17603	8.54105	0.29465	7.40133	0.34464	3.57697	0.14175	2.05618	0.0716	11.0523
	0.43562	5.16212	0.15804	6.08583		1.84751		2.00406	0.1086	11.9444
		7.15212		5.41043		2.4505		2.54781	0.1711	14.0618
		12.4426				2.47153		2.9221	0.61327	7.30668
		8.89262				3.68754		3.78133	0.07446	10.4877
						3.50583			0.15862	6.20304
						3.06411			0.17274	11.4513
						3.54918			0.01148	10.96
									0.01967	12.3196
									0.03458	15.7898
									0.00498

## Sheet: Figure 4
Figure 4
4A														4B																			4C									4D							4E
TT							TH/HT							TT									TH/HT										HH									TT			HT				TT
FRET efficiency	rel. frequency	stoichiometry	rel. frequency	FRET efficiency	stoichiometry		FRET efficiency	rel. frequency	stoichiometry	rel. frequency	FRET efficiency	stoichiometry		trace 1			trace 2			trace 3			trace 1			trace 2			trace 3				trace 1				trace 2					FRET efficiency	relative frequency	FRET efficiency	FRET efficiency	relative frequency	FRET efficiency
0.025	0	0.025	0	0.75	0.56641		0.025	0.00656	0.025	0	0.5307	0.49913		time [s]	rel. intensity		time [s]	rel. intensity		time [s]	rel. intensity		time [s]	rel. intensity		time [s]	rel. intensity		time [s]	rel. intensity			time [s]	rel. intensity			time [s]	rel. intensity				0.025	0	0.63384	0.025	0	0.25289		time [s]
0.075	0.000780336	0.075	0.000311333	0.851	0.4759		0.075	0.00328	0.075	0	0.5305	0.42779			DexDem	DexAem		DexDem	DexAem		DexDem	DexAem		DexDem	DexAem		DexDem	DexAem		DexDem	DexAem			DexDem	DexAem	AexAem		DexDem	DexAem	AexAem		0.075	0.00144	0.56922	0.075	0.05735	0.55798		16.6
0.125	0	0.125	0.000622665	0.873	0.54665		0.125	0.01967	0.125	0	0.5192	0.46861		0.2	0.34601	1.07816	0.2	0.23142	1.11696	0.2	0.47785	1.05456	0.2	0.82689	1.13357	0.2	0.95161	0.95006	0.2	0.69734	1.09513		0.2	1	1	1	0.2	1	1	1		0.125	0.02092	0.54526	0.125	0.16423	0.82514		16.64
0.175	0.000780336	0.175	0.00249	0.8184	0.57665		0.175	0.02623	0.175	0.00205	0.4054	0.53368		0.4	0.23786	0.9369	0.4	0.05727	0.7663	0.4	0.2579	0.81217	0.4	0.34756	0.62855	0.4	0.47242	1.09447	0.4	0.49701	0.92132		0.4	0.5413	0.24094	0.83476	0.4	0.68189	0.08948	0.77649		0.175	0.02525	0.54172	0.175	0.26017	0.23144		16.68
0.225	0.000390168	0.225	0.00996	0.8125	0.58589		0.225	0.09508	0.225	0.02254	0.2463	0.42606		0.6	0.24532	0.84234	0.6	0.09357	0.77281	0.6	0.23042	0.72082	0.6	0.78375	0.48461	0.6	0.48892	0.8525	0.6	0.55096	0.78644		0.6	0.57838	0.16293	0.77862	0.6	0.59025	0	0.66356		0.225	0.0404	0.8939	0.225	0.42075	0.62599		16.72
0.275	0.00156	0.275	0.03362	0.7811	0.46702		0.275	0.2	0.275	0.1291	0.3561	0.45136		0.8	0.21611	0.85127	0.8	0.15397	1.01114	0.8	0.25376	0.64974	0.8	0.48423	0.6117	0.8	0.66025	0.70892	0.8	0.50774	0.76209		0.8	0.39242	0.16192	0.74593	0.8	0.60788	0.0927	0.77794		0.275	0.08369	0.59174	0.275	0.55057	0.46647		16.76
0.325	0.00351	0.325	0.08998	0.8733	0.47825		0.325	0.38689	0.325	0.26639	0.3288	0.4119		1	0.22697	0.74883	1	0.19366	0.64902	1	0.27949	0.57473	1	0.43274	0.61778	1	0.5103	0.69913	1	0.57979	0.74519		1	0.51905	0.16045	0.83983	1	0.5055	0.15381	0.62538		0.325	0.0974	0.3342	0.325	0.71011	0.44782		16.8
0.375	0.0039	0.375	0.27055	0.865	0.46671		0.375	0.76066	0.375	0.4959	0.3386	0.4147		1.2	0.23215	0.79255	1.2	0.17982	0.84096	1.2	0.17931	0.79706	1.2	0.66091	0.51785	1.2	0.40945	0.94267	1.2	0.46142	0.92545		1.2	0.53814	0.11406	0.72328	1.2	0.59177	0.10692	0.72865		0.375	0.15873	0.75144	0.375	0.83577	0.55248		16.84
0.425	0.01483	0.425	0.56102	0.9459	0.43499		0.425	1	0.425	0.75615	0.3893	0.36384		1.4	0.18991	0.74234	1.4	0.08041	0.85108	1.4	0.13666	0.49984	1.4	0.6875	0.63098	1.4	0.3459	0.8705	1.4	0.55358	0.89502		1.4	0.5956	0.19379	0.67217	1.4	0.44488	0.08222	0.87763		0.425	0.22367	0.18007	0.425	0.88425	0.09199		16.88
0.475	0.01951	0.475	0.934	0.8217	0.52036		0.475	0.96066	0.475	1	0.6308	0.40754		1.6	0.0706	0.81163	1.6	0.17561	0.76937	1.6	0.17112	0.69446	1.6	0.54008	0.70527	1.6	0.54677	0.55647	1.6	0.49582	0.81029		1.6	0.51277	0.19378	0.70527	1.6	0.52342	0.06674	0.70647		0.475	0.28571	0.96676	0.475	0.95047	0.05991		16.92
0.525	0.04643	0.525	1	0.8286	0.41104		0.525	0.99344	0.525	0.8627	0.4309	0.34508		1.8	0.18084	0.6915	1.8	0.08223	0.88548	1.8	0.1716	0.84206	1.8	0.54182	0.66088	1.8	0.41272	0.57513	1.8	0.36899	0.64058		1.8	0.48006	0.17215	0.69146	1.8	0.56701	0.09601	0.88501		0.525	0.43218	0.69599	0.525	1	0.13257		16.96
0.575	0.08584	0.575	0.75623	0.9097	0.45506		0.575	0.82623	0.575	0.46311	0.401	0.34135		2	0.06146	0.75678	2	0.14115	0.72521	2	0.17221	0.80716	2	0.56226	0.37001	2	0.36461	0.75393	2	0.44065	0.92567		2	0.33131	0.16479	0.6892	2	0.46884	0.15309	0.73339		0.575	0.51948	0.49028	0.575	0.91032	0.19576		17
0.625	0.1705	0.625	0.39726	0.8167	0.47308		0.625	0.70164	0.625	0.25615	0.2643	0.30048		2.2	0.01676	0.78408	2.2	0.15201	0.77066	2.2	0.15878	0.78996	2.2	0.64643	0.70304	2.2	0.31015	0.60814	2.2	0.3998	0.93497		2.2	0.28411	0.13616	0.73029	2.2	0.52719	0.11337	0.87625		0.625	0.63131	0.73378	0.625	0.93535	0.44104		17.04
0.675	0.30862	0.675	0.15971	0.8848	0.48268		0.675	0.51148	0.675	0.10246	0.5981	0.4612		2.4	0.10422	0.89614	2.4	0.15992	0.82391	2.4	0.2137	0.6915	2.4	0.54325	0.70194	2.4	0.43439	0.6554	2.4	0.41558	0.78595		2.4	0.66837	0.18219	0.72673	2.4	0.44293	0.17869	0.82157		0.675	0.76046	0.69993	0.675	0.86236	0.08664		17.08
0.725	0.55482	0.725	0.04826	0.8855	0.54842		0.725	0.27541	0.725	0.03279	0.3688	0.37811		2.6	0.09045	0.72914	2.6	0.17301	0.76744	2.6	0.11716	0.78912	2.6	0.62993	0.50197	2.6	0.4863	0.99749	2.6	0.5404	0.97059		2.6	0.5635	0.19817	0.62267	2.6	0.40578	0.0585	0.61706		0.725	0.83117	0.80151	0.725	0.74765	0.44963		17.12
0.775	0.82638	0.775	0.01899	0.7346	0.54582		0.775	0.12131	0.775	0.0082	0.5228	0.464		2.8	0.09477	0.86764	2.8	0.14192	0.85216	2.8	0.2955	0.77777	2.8	0.64569	0.94522	2.8	0.68551	0.83532	2.8	0.37815	0.7277		2.8	0.60521	0.14886	0.61667	2.8	0.55274	0.02254	0.79284		0.775	0.86508	0.38987	0.775	0.64599	0.95042		17.16
0.825	0.98986	0.825	0.00809	0.9134	0.56335		0.825	0.04918	0.825	0.00615	0.4331	0.42		3	0.09738	0.81427	3	0.03442	0.94729	3	0.15337	0.71798	3	0.5653	0.70301	3	0.52267	0.7091	3	0.55481	0.95423		3	0.58002	0.16059	0.59957	3	0.52341	0.10164	0.8064		0.825	0.96825	0.32246	0.825	0.52346	0.21452		17.2
0.875	1	0.875	0.00249	0.7332	0.50897		0.875	0.01639	0.875	0.00615	0.3587	0.41971		3.2	0.20548	0.76659	3.2	0.85689	0.2026	3.2	0.08671	0.62732	3.2	0.46983	0.46056	3.2	0.49422	0.70365	3.2	0.61417	0.79637		3.2	0.48523	0.19021	0.61034	3.2	0.55548	0.22996	0.92192		0.875	0.97691	0.86917	0.875	0.42909	0.54056		17.24
0.925	0.73586	0.925	0.000622665	0.8441	0.43972		0.925	0	0.925	0.0041	0.5306	0.47867		3.4	0.37366	0.70289	3.4	0.84434	0.15704	3.4	0.06704	0.7964	3.4	0.61722	0.71785	3.4	0.52116	0.65289	3.4	0.48264	0.68594		3.4	0.54736	0.22535	0.68345	3.4	0.5982	0.13664	0.81207		0.925	1	0.98537	0.925	0.33733	0.03947		17.28
0.975	0.37456	0.975	0.000622665	0.8351	0.46971		0.975	0.00328	0.975	0	0.5732	0.4727		3.6	0.22543	0.88908	3.6	0.88134	0.16134	3.6	0.20364	0.78445	3.6	0.41396	0.68061	3.6	0.48485	1.03885	3.6	0.46359	0.70393		3.6	0.59862	0.16924	0.55338	3.6	0.51718	0.10968	0.80713		0.975	0.98052	0.62349	0.975	0.31022	0.3538		17.32
				0.8809	0.42581						0.4592	0.46386		3.8	0.20901	0.70526	3.8	0.89256	0.2283	3.8	0.19487	0.68965	3.8	0.788	0.67574	3.8	0.47209	0.70118	3.8	0.41899	0.82898		3.8	0.50774	0.20322	0.57813	3.8	0.78534	0.17874	0.77047				0.60629			0.69407		17.36
				0.8636	0.44547						0.4267	0.48377		4	0.18466	0.67164	4	0.84595	0.22995	4	0.30369	0.72067	4	0.57707	0.36241	4	0.53104	0.85059	4	0.42947	0.74861		4	0.52211	0.21432	0.64735	4	0.65496	0.21224	0.74949				0.62201			0.51574		17.4
				0.7653	0.47608						0.3332	0.4489		4.2	0.19012	0.69138	4.2	0.90691	0.26116	4.2	0.26187	0.81542	4.2	0.58549	0.4554	4.2	0.42723	0.73505	4.2	0.55244	0.7665		4.2	0.459	0.25617	0.72732	4.2	0.58965	0.08006	0.74522				0.37678			0.34138		17.44
				0.8168	0.55341						0.4794	0.45611		4.4	0.25158	0.88693	4.4	0.9217	0.19037	4.4	0.17887	0.72267	4.4	0.43329	0.46872	4.4	0.57673	0.82239	4.4	0.46679	0.73561		4.4	0.45418	0.24798	0.66311	4.4	0.57695	0.17075	0.75219				0.37798			0.57515		17.48
				0.9054	0.41762						0.2602	0.43632		4.6	0.2293	0.74006	4.6	0.92992	0.20446	4.6	0.13322	0.77773	4.6	0.65939	0.66887	4.6	0.48774	0.51765	4.6	0.46299	0.63655		4.6	0.42736	0.22945	0.69851	4.6	0.50245	0.12375	0.77434				0.3771			0.67222		17.52
				0.8184	0.46626						0.3382	0.44874		4.8	0.17431	0.77748	4.8	0.8778	0.23879	4.8	0.11539	0.61951	4.8	0.57627	0.58951	4.8	0.76681	0.81608	4.8	0.49973	0.80154		4.8	0.40582	0.2097	0.62877	4.8	0.68816	0.0075	0.86279				0.53255			0.56014		17.56
				0.7769	0.40211						0.3439	0.41454		5	0.11076	0.89869	5	0.96936	0.19642	5	0.22184	0.65689	5	0.5035	0.6277	5	0.56721	0.83211	5	0.41282	0.61158		5	0.43954	0.18757	0.65635	5	0.66825	0.09869	0.60812				0.99214			0.60396		17.6
				0.8429	0.44796						0.5094	0.50648		5.2	0.14962	0.87751	5.2	0.91935	0.28528	5.2	0.22201	0.68938	5.2	0.54828	0.69787	5.2	0.39157	0.75277	5.2	0.47065	0.83061		5.2	0.4767	0.23274	0.63415	5.2	0.63913	0.08787	0.90106				0.99393			0.74407		17.64
				0.7673	0.51747						0.5055	0.46587		5.4	0.15444	0.83429	5.4	0.78583	0.28656	5.4	0.28721	0.79628	5.4	0.76023	0.37554	5.4	0.44283	0.79056	5.4	0.37095	0.79169		5.4	0.4028	0.21749	0.65072	5.4	0.71348	0.06198	0.78291				0.49418			-0.04081		17.68
				0.8224	0.45779						0.5191	0.48002		5.6	0.13842	0.89315	5.6	1.06429	0.16773	5.6	0.25411	0.71141	5.6	0.61809	0.61073	5.6	0.51501	0.80555	5.6	0.46308	0.81932		5.6	0.50503	0.17646	0.65869	5.6	0.69804	0.08126	0.69925				0.52715			0.22079		17.72
				0.7198	0.50427						0.3403	0.44991		5.8	0.12747	0.80383	5.8	0.7647	0.27121	5.8	0.24969	0.80121	5.8	0.8086	0.47567	5.8	0.46723	0.72676	5.8	0.40935	0.72587		5.8	0.49366	0.15832	0.59376	5.8	0.59669	0.09869	0.72126				0.33374			0.12101		17.76
				0.8551	0.46055						0.5524	0.47886		6	0.11816	0.86122	6	1.02475	0.19147	6	0.22802	0.7661	6	0.5984	0.68897	6	0.59296	0.79632	6	0.38633	0.66448		6	0.49196	0.23218	0.72885	6	0.51019	0.02092	0.73542				0.50804			0.2689		17.8
				0.8886	0.46787						0.3481	0.41024		6.2	0.2011	0.83676	6.2	0.91471	0.17405	6.2	0.17826	0.75326	6.2	0.60389	0.58113	6.2	0.36117	0.86992	6.2	0.45649	0.68583		6.2	0.42016	0.14109	0.63194	6.2	0.53973	0.055	0.77734				0.69519			0.16419		17.84
				0.8766	0.48355						0.4458	0.38837		6.4	0.10738	0.82715	6.4	0.85678	0.24543	6.4	0.12016	0.76991	6.4	0.54266	0.62088	6.4	0.47716	0.69606	6.4	0.61855	0.12754		6.4	0.41752	0.15026	0.65463	6.4	0.48774	0.18313	0.65427				0.51743			0.42527		17.88
				0.7489	0.53674						0.4193	0.47853		6.6	0.09265	0.9312	6.6	0.90915	0.20797	6.6	0.12232	0.78496	6.6	0.47829	0.57811	6.6	0.5215	0.65302	6.6	0.57649	0.24949		6.6	0.4265	0.16656	0.66161	6.6	0.57325	0.11149	0.70329				0.91185			0.03728		17.92
				0.7401	0.42736						0.3752	0.38924		6.8	0.09592	0.93692	6.8	0.98304	0.24004	6.8	0.10344	0.87681	6.8	0.70931	0.67767	6.8	0.47111	0.79876	6.8	0.81954	0.15469		6.8	0.49586	0.21181	0.64624	6.8	0.54792	0.07521	0.71938				0.95105			0.53615		17.96
				0.8034	0.4552						0.6563	0.40665		7	0.12738	0.8887	7	0.87576	0.19784	7	0.16197	0.81392	7	0.67166	0.61017	7	0.4764	0.65585	7	0.75401	0.25466		7	0.55647	0.19479	0.71334	7	0.63168	0.23841	0.88781				0.93289			0.16967		18
				0.8334	0.5099						0.3791	0.38235		7.2	0.07443	0.80717	7.2	0.99124	0.16729	7.2	0.26029	0.8263	7.2	0.60936	0.57375	7.2	0.38771	0.69924	7.2	0.89045	0.27345		7.2	0.47305	0.16359	0.73723	7.2	0.53751	0.09487	0.71287				0.92151			0.67623		18.04
				0.8208	0.56929						0.2808	0.41428		7.4	0.09532	0.93215	7.4	0.82784	0.11838	7.4	0.24312	0.76582	7.4	0.60098	0.62795	7.4	0.40832	0.60791	7.4	0.81688	0.26354		7.4	0.44385	0.15043	0.83615	7.4	0.55815	0.14162	0.74734				0.43766			0.42011		18.08
				0.828	0.51836						0.4223	0.44701		7.6	0.12182	0.80902	7.6	0.7655	0.22496	7.6	0.13795	0.9485	7.6	0.71969	0.46654	7.6	0.45907	0.72557	7.6	0.80657	0.24912		7.6	0.45923	0.14489	0.75187	7.6	0.52487	0.01642	0.69554				0.43153			0.17852		18.12
				0.8536	0.50654						0.2945	0.35247		7.8	0.18949	0.77098	7.8	0.93027	0.23843	7.8	0.09004	0.679	7.8	0.52425	0.51896	7.8	0.47123	0.67727	7.8	0.91189	0.34653		7.8	0.4917	0.17668	0.6476	7.8	0.58152	0.01756	0.76259				0.53156			0.61165		18.16
				0.8443	0.43215						0.4559	0.43877		8	0.22577	0.88642	8	1.01248	0.23289	8	0.06803	0.74044	8	0.72482	0.59568	8	0.35044	0.82978	8	0.85366	0.3094		8	0.40568	0.1413	0.6946	8	0.58752	0.02474	0.7761				0.52667			0.98424		18.2
				0.8764	0.4551						0.446	0.46344		8.2	0.12066	0.85504	8.2	0.99242	0.24093	8.2	0.17403	0.84709	8.2	0.54275	0.53835	8.2	0.48617	0.83256	8.2	0.74314	0.20737		8.2	0.47681	0.17549	0.6463	8.2	0.4641	0.12262	0.72139				0.52405			0.91005		18.24
				0.7747	0.53425						0.3571	0.32939		8.4	0.09333	0.8411	8.4	0.81081	0.20454	8.4	0.15089	0.74762	8.4	0.595	0.61719	8.4	0.59596	0.88783	8.4	0.70408	0.20228		8.4	0.42575	0.15482	0.75908	8.4	0.43833	0.01657	0.71852				0.50809			0.99496		18.28
				0.8668	0.46899						0.3101	0.37623		8.6	0.05963	0.87574	8.6	0.95063	0.19996	8.6	0.19199	0.71387	8.6	0.64846	0.66967	8.6	0.45246	0.74269	8.6	0.79541	0.2648		8.6	0.00801	0.08677	0.71991	8.6	0.52168	0.06755	0.79111				0.89994			0.10477		18.32
				0.9187	0.4467						0.3521	0.4738		8.8	0	0.86831	8.8	0.98578	0.09606	8.8	0.1998	0.7758	8.8	0.6462	0.64327	8.8	0.36825	0.65156	8.8	0.91285	0.19634		8.8	0.03809	0.08404	0.66718	8.8	0.57244	0.1608	0.84161				0.5005			0.3059		18.36
				0.7291	0.49478						0.4337	0.47486		9	0.09165	0.93346	9	0.88145	0.16682	9	0.13122	0.71302	9	0.55429	0.375	9	0.57275	0.25942	9	0.70974	0.29233		9	0.03334	0.15017	0.70725	9	0.60236	0.20699	0.68709				0.64643			0.65803		18.4
				0.7928	0.43233						0.4295	0.44824		9.2	0.04969	0.8914	9.2	0.85939	0.21537	9.2	0.13167	0.812	9.2	0.42287	0.44573	9.2	0.76286	0.21038	9.2	0.86095	0.19431		9.2	0.07956	0.11598	0.68356	9.2	0.50574	0.2153	0.75085				0.55265			0.3253		18.44
				0.862	0.54505						0.3622	0.44619		9.4	0.08295	0.836	9.4	1.04578	0.16819	9.4	0.23408	0.63442	9.4	0.5038	0.59506	9.4	0.83017	0.41268	9.4	0.8604	0.29118		9.4	0.02177	0.09769	0.63544	9.4	0.5073	0.16398	0.87196				0.81828			0.37103		18.48
				0.7725	0.51651						0.3639	0.38791		9.6	0.06401	0.99402	9.6	0.87095	0.18862	9.6	0.20039	0.68342	9.6	0.6293	0.64171	9.6	0.68175	0.16644	9.6	0.95857	0.3439		9.6	0.06201	0.21523	0.70263	9.6	0.48465	0.21769	0.69762				0.34771			-0.08305		18.52
				0.7	0.47882						0.4567	0.36659		9.8	0.137	0.90391	9.8	0.98587	0.17066	9.8	0.26538	0.69944	9.8	0.49255	0.54593	9.8	0.50512	0.2473	9.8	0.82293	0.1748		9.8	0.03867	0.13155	0.64322	9.8	0.60809	0.12139	0.65056				0.80742			0.76107		18.56
				0.7632	0.50717						0.3138	0.40647		10	0.11786	0.78075	10	0.84344	0.12704	10	0.19496	0.72953	10	0.72987	0.55299	10	0.76233	0.13497	10	0.91236	0.14733		10	0.02573	0.11581	0.68088	10	0.48729	0.14489	0.67873				0.91523			0.52408		18.6
				0.8424	0.46949						0.5921	0.36658		10.2	0.11326	0.87402	10.2	0.83854	0.30137	10.2	0.10537	0.71527	10.2	0.58232	0.45614	10.2	0.405	0.12336	10.2	0.80585	0.23676		10.2	0.02783	0.16224	0.65495	10.2	0.51405	0.11528	0.70921				0.96219			0.49259		18.64
				0.8577	0.55004						0.5163	0.53198		10.4	0.07857	0.89178	10.4	0.90513	0.21728	10.4	0.19355	0.80675	10.4	0.56476	0.63284	10.4	0.77776	0.30044	10.4	0.75238	0.19001		10.4	0.00995	0.12783	0.61344	10.4	0.46216	0.0591	0.69409				0.02362			0.25888		18.68
				0.639	0.35762						0.3919	0.44209		10.6	0.0509	0.79638	10.6	0.77793	0.25244	10.6	0.24228	0.76776	10.6	0.31412	0.57469	10.6	0.90186	0.08938	10.6	0.78276	0.29552		10.6	0.11629	0.12394	0.68144	10.6	0.53311	0.18024	0.83126				0.3705			0.21253		18.72
				0.7728	0.50109						0.5316	0.39358		10.8	0.06156	0.82516	10.8	0.90183	0.12718	10.8	0.14001	0.82044	10.8	0.61066	0.47812	10.8	0.63226	0.19485	10.8	0.87182	0.25782		10.8	0.08882	0.13086	0.672	10.8	0.58994	0.09504	0.74001				0.41752			0.20576		18.76
				0.8675	0.50952						0.3904	0.44536		11	0.07234	0.88094	11	0.95097	0.10193	11	0.1619	0.80594	11	0.61955	0.52502	11	0.78348	0.12341	11	0.75197	0.25966		11	0.06203	0.07464	0.65466	11	0.49011	0.16058	0.82653				0.57277			0.89627		18.8
				0.8189	0.51959						0.3714	0.44947		11.2	0.14155	0.73369	11.2	0.80655	0.1549	11.2	0.1831	0.77612	11.2	0.59046	0.63517	11.2	0.71444	0.24852	11.2	0.85643	0.22088		11.2	0.08961	0.08895	0.65739	11.2	0.57637	0.13867	0.72138				0.57263			0.95027		18.84
				0.9757	0.48883						0.5055	0.44676		11.4	0.11947	0.79352	11.4	0.93765	0.18584	11.4	0.18997	0.7473	11.4	0.68905	0.28695	11.4	0.56506	0.15403	11.4	0.75134	0.30242		11.4	0.06003	0.11085	0.63474	11.4	0.51976	0.16046	0.79196				0.20315			0.07926		18.88
				0.8883	0.49127						0.3461	0.3984		11.6	0.10841	0.78579	11.6	0.80639	0.20543	11.6	0.13924	0.75498	11.6	0.65646	0.59049	11.6	0.77615	0.25682	11.6	0.9289	0.27272		11.6	0.03541	0.12327	0.6325	11.6	0.62759	0.14393	0.7317				0.77936			0.64479		18.92
				0.941	0.54697						0.737	0.40356		11.8	0.10969	0.82796	11.8	0.94971	0.18795	11.8	0.1918	0.74631	11.8	0.77537	0.56307	11.8	0.69836	0.27383	11.8	1.03476	0.30217		11.8	0.04327	0.13673	0.66412	11.8	0.54295	0.06072	0.73768				0.66747			0.34762		18.96
				0.8701	0.44786						0.4246	0.43819		12	0.09219	0.84788	12	0.83729	0.24724	12	0.20124	0.76513	12	0.5668	0.44525	12	0.67901	0.0865	12	0.87443	0.24637		12	0	0.11136	0.66063	12	0.58504	0.13788	0.72484				0.86569			0.3085		19
				0.8799	0.52333						0.5047	0.32453		12.2	0.07798	0.83642	12.2	0.23257	0.01133	12.2	0.18581	0.71054	12.2	0.39556	0.37625	12.2	0.6766	0.25551	12.2	0.79702	0.17861		12.2	0.02078	0.16236	0.65894	12.2	0.56714	0.11774	0.75318				0.50009			0.30309		19.04
				0.8767	0.4768						0.359	0.39661		12.4	0.07679	0.80185	12.4	0.03334	0.06323	12.4	0.184	0.75479	12.4	0.55177	0.81383	12.4	0.80349	0.24276	12.4	0.77246	0.15668		12.4	0.07004	0.1058	0.71102	12.4	0.40507	0.07973	0.70585				0.25232			0.17712		19.08
				0.7954	0.50045						0.4199	0.42741		12.6	0.07019	0.8562	12.6	0.06657	0.1205	12.6	0.24301	0.69362	12.6	0.66391	0.54463	12.6	0.8889	0.42468	12.6	0.86246	0.2765		12.6	0.03695	0.13038	0.69204	12.6	0.58967	0.09324	0.68119				0.11804			0.71411		19.12
				0.8256	0.49426						0.2899	0.4385		12.8	0.11435	0.84377	12.8	0.05948	0.15342	12.8	0.14659	0.697	12.8	0.66579	0.50785	12.8	0.48615	0.17541	12.8	0.8022	0.27568		12.8	0.03963	0.09767	0.67777	12.8	0.53478	0.12844	0.75516				0.39444			0.23001		19.16
				0.8454	0.50465						0.3706	0.36659		13	0.08498	0.89862	13	0.05743	0.15839	13	0.16467	0.6936	13	0.53293	0.44398	13	0.55813	0.19165	13	0.83919	0.2795		13	0.05331	0.10526	0.61208	13	0.52729	0.18888	0.81889				0.65639			0.4844		19.2
				0.8425	0.4993						0.4466	0.37275		13.2	0.11495	0.79044	13.2	0.07353	0.06102	13.2	0.20277	0.83171	13.2	0.4644	0.63616	13.2	0.62684	0.18445	13.2	0.96836	0.22769		13.2	0.0703	0.06271	0.6185	13.2	0.55471	0.15989	0.84821				-0.12789			0.40453
				0.8457	0.50862						0.4605	0.50318		13.4	0.05791	0.84236	13.4	0.06499	0.00338	13.4	0.11536	0.81222	13.4	0.55639	0.4411	13.4	0.54981	0.22762	13.4	0.79024	0.24816		13.4	0.03736	0.13579	0.66985	13.4	0.32343	0.10016	0.70119				0.55037			0.77313
				0.8092	0.5544						0.4225	0.36435		13.6	0.12908	0.75508	13.6	0.10065	0.11767	13.6	0.12032	0.68549	13.6	0.46451	0.61656	13.6	0.52402	0.14216	13.6	0.78391	0.28264		13.6	0.03846	0.15324	0.6774	13.6	0.04045	0.11288	0.8716				-0.12789			0.43921
				0.8158	0.50686						0.4717	0.45325		13.8	0.15722	0.8818	13.8	0.06433	0.13503	13.8	0.22271	0.73061	13.8	0.61508	0.73079	13.8	0.80564	0.08235	13.8	0.92789	0.20617		13.8	0.09922	0.1136	0.61548	13.8	0.09671	0.16783	0.73103				0.38123			0.62589
				0.8428	0.51143						0.3873	0.39008		14	0.14705	0.86655	14	0.06699	0.07904	14	0.21623	0.78688	14	0.73303	0.23221	14	0.60565	0.17262	14	0.88665	0.16693		14	0.04997	0.09173	0.67903	14	0.05427	0.09519	0.68251				-0.04464			0.92232
				0.9281	0.51923						0.391	0.41089		14.2	0.09693	0.80285	14.2	0.06017	0.07762	14.2	0.1907	0.71855	14.2	0.77199	0.26683	14.2	0.75205	0.13358	14.2	0.95747	0.22299		14.2	0.05579	0.14727	0.65722	14.2	0.06423	0.11836	0.69343				0.57736			0.20925
				0.8555	0.50597						0.3859	0.43076		14.4	0.12717	0.77064	14.4	0.1378	0.09611	14.4	0.15912	0.74396	14.4	0.89917	0.20004	14.4	0.60562	0.12805	14.4	0.86395	0.28744		14.4	0.04306	0.17255	0.64415	14.4	0.10452	0.10177	0.7531				0.16744			0.67001
				0.8907	0.51467						0.404	0.42472		14.6	0.0735	0.90181	14.6	0.10659	0.11	14.6	0.18058	0.22497	14.6	0.71714	0.14452	14.6	0.75846	0.06375	14.6	0.74796	0.24379		14.6	0.03846	0.14471	0.66435	14.6	0.05785	0.11908	0.71826				0.85042			0.65718
				0.8159	0.51616						0.2494	0.45906		14.8	0.20246	0.80887	14.8	0.08086	0.02715	14.8	0.22625	0.43257	14.8	0.76902	0.24231	14.8	0.59971	0.12835	14.8	0.81244	0.16856		14.8	0.011	0.08598	0.60798	14.8	0.08024	0.07043	0.76979				0.29365			0.19057
				0.9101	0.52009						0.4247	0.45494		15	0.17573	0.71872	15	0.08849	0.10364	15	0.12902	0.71522	15	0.85227	0.22751	15	0.79303	0.29172	15	0.683	0.25939		15	0.03607	0.03651	0.63235	15	0.04045	0.07186	0.74963				0.76525			0.4889
				0.8397	0.50246						0.4941	0.45878		15.2	0.10892	0.84708	15.2	0.0951	0.17001	15.2	0.21504	0.76488	15.2	0.74592	0.13534	15.2	0.68122	0.17983	15.2	0.92354	0.22032		15.2	0.02578	0.06502	0.60607	15.2	0.09365	0.16531	0.74386				0.89401			0.57676
				0.7908	0.52063						0.4493	0.59467		15.4	0.14235	0.87834	15.4	0.05409	0.13602	15.4	0.18971	0.7019	15.4	0.73002	0.1817	15.4	0.65206	0.27563	15.4	0.81808	0.21674		15.4	0.04936	0.06485	0.65959	15.4	0.03441	0.14366	0.70785				0.89952			0.87656
				0.7971	0.55013						0.5264	0.39175		15.6	0.25903	0.74743	15.6	0.13825	0.08541	15.6	0.19599	0.77914	15.6	0.92323	0.17107	15.6	0.659	0.12877	15.6	0.7558	0.22408		15.6	0.04459	0.08828	0.63493	15.6	0.09675	0.03867	0.81649				0.46871			0.84162
				0.7775	0.54549						0.4367	0.42232		15.8	0.1308	0.84715	15.8	0.05735	0.11482	15.8	0.14887	0.81416	15.8	0.74802	0.16187	15.8	0.53568	0.15941	15.8	0.85456	0.15973		15.8	0.07164	0.05054	0.62229	15.8	0.07638	0.09653	0.57612				0.35592			0.33886
				0.7663	0.51054						0.5665	0.43022		16	0.1499	0.82026	16	0.04201	0.1383	16	0.10383	0.78421	16	0.90569	0.26853	16	0.74703	0.29291	16	1.00762	0.24816		16	0.11219	0.05965	0.62273	16	0.02093	0.03331	0.65497				0.82316			0.77957
				0.83	0.5868						0.4575	0.43882		16.2	0.10576	0.90061	16.2	0.08923	0.15161	16.2	0.10034	0.86086	16.2	0.8549	0.25633	16.2	0.53619	0.21126	16.2	0.95347	0.16236		16.2	0.06015	0.07877	0.61451	16.2	0.10093	0.16309	0.82337				0.77416			0.658
				0.9103	0.44106						0.2918	0.4435		16.4	0.11293	0.84678	16.4	0.10631	0.11545	16.4	0.07764	0.79614	16.4	0.82538	0.29897	16.4	0.62513	0.19501	16.4	0.74668	0.23556		16.4	0.11377	0.13396	0.64924	16.4	0.07643	0.14761	0.73555				0.6412			0.13549
				0.8035	0.48655						0.4483	0.43979		16.6	0.13851	0.94933	16.6	0.02034	0.11984	16.6	0.15352	0.84917	16.6	0.66861	0.36216	16.6	0.70178	0.28902	16.6	0.87976	0.25505		16.6	0.12649	0.12181	0.65189	16.6	0.09485	0.14054	0.61059				0.40457			0.37832
				0.9108	0.51667						0.4247	0.34623		16.8	0.07975	0.80124	16.8	0.11296	0.11698	16.8	0.2018	0.7535	16.8	0.70159	0.22602	16.8	0.71836	0.23054	16.8	0.93538	0.18461		16.8	0.12971	0.0666	0.64261	16.8	0.09679	0.1239	0.8135				0.30996			0.83823
				0.7168	0.48404						0.4627	0.48079		17	0.17114	0.90473	17	0.0702	0.11832	17	0.11494	0.87233	17	0.78214	0.24805	17	0.38628	0.21976	17	0.78255	0.2126		17	0.06714	0.11341	0.68669	17	0.06396	0.14578	0.71268				0.49114			0.6329
				0.801	0.50819						0.4188	0.42357		17.2	0.09818	0.82537	17.2	0.05206	0.08577	17.2	0.13502	0.83594	17.2	0.83567	0.34202	17.2	0.54353	0.22311	17.2	0.85397	0.16932		17.2	0.06277	0.09154	0.66668	17.2	0.09729	0.16185	0.81031				-0.12789			0.26291
				0.7731	0.48736						0.4911	0.48929		17.4	0.0761	0.73137	17.4	0.09013	0.07419	17.4	0.06876	0.82898	17.4	0.72326	0.26574	17.4	0.55406	0.16998	17.4	0.91834	0.19607		17.4	0.05749	0.1001	0.62291	17.4	0.07239	0.16217	0.85399				0.11117			0.22137
				0.8366	0.50779						0.5283	0.42916		17.6	0.17319	0.74908	17.6	0.13544	0.07204	17.6	0.12729	0.651	17.6	0.71559	0.26488	17.6	0.43753	0.24844	17.6	0.85633	0.15772		17.6	0.10649	0.08435	0.66327	17.6	0.11452	0.10619	0.66324				0.97891			0.67542
				0.7333	0.50705						0.4433	0.47124		17.8	0.20937	0.77982	17.8	0.08541	0.10012	17.8	0.15068	0.84665	17.8	0.66674	0.29865	17.8	0.52874	0.27158	17.8	0.89077	0.3175		17.8	0.10002	0.14418	0.70523	17.8	0.08839	0.08702	0.75422				0.5235			0.43677
				0.8343	0.53746						0.4255	0.47711		18	0.14154	0.69643	18	0.12929	0.15744	18	0.13752	0.79492	18	0.60593	0.31227	18	0.57798	0.27311	18	0.65616	0.17713		18	0.11316	0.1369	0.68727	18	0.06801	0.17836	0.75569				0.7323			0.34268
				0.8482	0.54301						0.4469	0.41691		18.2	0.07683	0.97452	18.2	0.13255	0.12859	18.2	0.18848	0.75267	18.2	0.7219	0.35132	18.2	0.74941	0.18894	18.2	0.75184	0.25462		18.2	0.0735	0.13533	0.66363	18.2	0.06098	0.06824	0.78498				0.57332			0.85812
				0.8026	0.52988						0.3863	0.36898		18.4	0.10521	0.81296	18.4	0.05201	0.19064	18.4	0.15107	0.87947	18.4	0.8285	0.30562	18.4	0.57653	0.22948	18.4	0.84018	0.27934		18.4	0.071	0.06289	0.68067	18.4	0.11476	0.14493	0.82979				0.5893			0.27814
				0.9146	0.43592						0.2859	0.54403		18.6	0.19676	0.74653	18.6	0.15815	0.14085	18.6	0.22402	0.78562	18.6	0.70415	0.24455	18.6	0.83132	0.16363	18.6	0.81524	0.1758		18.6	0.05923	0.10515	0.5972	18.6	0.05336	0.08454	0.71173				0.56511			0.27861
				0.8308	0.46366						0.5223	0.41907		18.8	0.19548	0.83277	18.8	0.09726	0.12756	18.8	0.21904	0.75408	18.8	0.86396	0.49012	18.8	0.56151	0.18402	18.8	0.74263	0.29109		18.8	0.12635	0.09553	0.60062	18.8	0.06502	0.08456	0.68601				0.80223			0.26356
				0.8145	0.5787						0.3163	0.40371		19	0.12314	0.89571	19	0.09434	0.12857	19	0.17061	0.64902	19	0.92783	0.22628	19	0.61669	0.10571	19	0.83192	0.3213		19	0.10328	0.09904	0.65768	19	0.05277	0.11602	0.71957				0.99392			0.20259
				0.7881	0.46997						0.256	0.40849		19.2	0.06879	0.82098	19.2	0.08103	0.13003	19.2	0.15545	0.77368	19.2	0.53478	0.26244	19.2	0.77912	0.13559	19.2	0.81183	0.18513		19.2	0.0754	0.10726	0.68099	19.2	0.06897	0.14708	0.74725				0.72886			0.8038
				0.8117	0.50001						0.4631	0.3817		19.4	0.13282	0.73305	19.4	0.10539	0.13804	19.4	0.25636	0.77651	19.4	0.6436	0.24181	19.4	0.62692	0.30354	19.4	0.86227	0.23916		19.4	0.11495	0.10166	0.68674	19.4	0.05605	0.16923	0.68697				0.63154			0.42213
				0.7963	0.56937						0.476	0.44046		19.6	0.15866	0.82027	19.6	0.06898	0.06832	19.6	0.1919	0.75197	19.6	0.82047	0.25661	19.6	0.42697	0.22081	19.6	0.81974	0.26236		19.6	0.03867	0.08538	0.68755	19.6	0.06411	0.13127	0.81779				0.87303			0.4143
				0.8356	0.45618						0.5504	0.51942		19.8	0.16367	0.82511	19.8	0.04009	0.12522	19.8	0.14167	0.65947	19.8	0.83638	0.26551	19.8	0.5876	0.25646	19.8	0.85176	0.24708		19.8	0.11128	0.0766	0.73631	19.8	0.14584	0.13419	0.75146				0.77332			0.66362
				0.8035	0.50798						0.4303	0.35467		20	0.23285	0.79424	20	0.04815	0.14038	20	0.19584	0.67251	20	0.66071	0.42455	20	0.62423	0.12078	20	0.90953	0.20056		20	0.03018	0.10822	0.72023	20	0.07452	0.12765	0.71197				0.69455			0.31665
				0.8441	0.46402						0.4652	0.49045		20.2	0.18492	0.86145	20.2	0.06688	0.15177	20.2	0.15971	0.76118	20.2	0.74647	0.3367	20.2	0.82843	0.12291	20.2	0.73158	0.24039		20.2	0.10105	0.08912	0.69876	20.2	0.07394	0.17436	0.81381				0.82167			0.42335
				0.9217	0.44526						0.4308	0.42838		20.4	0.16873	0.83471	20.4	0.12374	0.1397	20.4	0.17812	0.83646	20.4	0.84333	0.29952	20.4	0.49127	0.26072	20.4	0.81555	0.29937		20.4	0.062	0.07405	0.70408	20.4	0.05165	0.14454	0.65063				0.42978			0.19886
				0.7674	0.42911						0.5544	0.49822		20.6	0.12198	0.76997	20.6	0.09995	0.09391	20.6	0.09521	0.81369	20.6	0.93927	0.35557	20.6	0.61744	0.19772	20.6	0.85306	0.12596		20.6	0.11138	0.06887	0.76121	20.6	0.10048	0.04808	0.6828				0.74813			0.25324
				0.8062	0.5151						0.5034	0.41392		20.8	0.15861	0.82896	20.8	0.07361	0.11888	20.8	0.12836	0.74911	20.8	0.90706	0.29649	20.8	0.7309	0.32491	20.8	0.85655	0.2295		20.8	0.07336	0.07062	0.69113	20.8	0.09081	0.11332	0.64186				0.37397			0.7842
				0.6575	0.54298						0.4844	0.44744		21	0.17792	0.87832	21	0.0255	0.13511	21	0.09494	0.78238	21	0.56602	0.41168	21	0.56914	0.15754	21	0.85889	0.26727		21	0.08134	0.10348	0.70861	21	0.06347	0.07428	0.78112				0.59144			0.48883
				0.7946	0.52672						0.5721	0.37215		21.2	0.15637	0.80012	21.2	0.05816	0.22841	21.2	0.1456	0.81596	21.2	0.82975	0.30815	21.2	0.74469	0.09307	21.2	0.83562	0.23973		21.2	0.05797	0.08275	0.75992	21.2	0.07229	0.04271	0.75821				0.58552			0.32691
				0.7791	0.50745						0.5078	0.39059		21.4	0.1828	0.77821	21.4	0.00425	0.10957	21.4	0.17902	0.80861	21.4	0.87113	0.27585	21.4	0.69658	0.1243	21.4	0.84523	0.27975		21.4	0.08435	0.14927	0.71784	21.4	0.09747	0.1594	0.61532				-0.12789			0.36383
				0.748	0.4465						0.36	0.40748		21.6	0.16692	0.78392	21.6	0.01075	0.21725	21.6	0.15635	0.78513	21.6	0.68713	0.24355	21.6	0.64487	0.13736	21.6	0.79	0.21985		21.6	0.15534	0.12052	0.70353	21.6	0.0883	0.00285	0.67532				0.94507			0.47169
				0.5571	0.55917						0.4924	0.46868		21.8	0.18455	0.67698	21.8	0.12287	0.13379	21.8	0.22469	0.74969	21.8	0.71221	0.19434	21.8	0.67575	0.11156	21.8	0.95019	0.20985		21.8	0.15106	0.16404	0.66697	21.8	0.07721	0.09419	0.62104				0.97272			0.32561
				0.7154	0.58815						0.4511	0.31135		22	0.19994	0.78775	22	0.04356	0.15769	22	0.20339	0.85436	22	0.78495	0.28878	22	0.47745	0.18365	22	0.74585	0.25718		22	0.14046	0.13594	0.66804	22	0.07418	0.08491	0.7723				0.51486			0.50385
				0.799	0.58265						0.5222	0.40165		22.2	0.21111	0.89301	22.2	0.13563	0.18411	22.2	0.27185	0.74829	22.2	1.11805	0.17888	22.2	0.47158	0.11271	22.2	0.81956	0.21899		22.2	0.10445	0.15456	0.6181	22.2	0.04886	0.11176	0.68332				0.84427			0.19816
				0.6838	0.56277						0.3291	0.36021		22.4	0.1182	0.78728	22.4	0.05064	0.11367	22.4	0.17608	0.74788	22.4	0.89342	0.24365	22.4	0.6891	0.14854	22.4	0.85697	0.26616		22.4	0.11825	0.13379	0.62397	22.4	0.02698	0.05525	0.70627				0.87162			0.38242
				0.8376	0.52979						0.2991	0.51505		22.6	0.20432	0.70027	22.6	0.05808	0.03688	22.6	0.17628	0.76455	22.6	1.04472	0.31203	22.6	0.57748	0.22762	22.6	0.7788	0.24911		22.6	0.06156	0.15511	0.6313	22.6	0.06909	0.14489	0.77841				0.51809			0.20079
				0.8865	0.47923						0.4033	0.50441		22.8	0.2385	0.73605	22.8	0.07474	0.05648	22.8	0.11389	0.88614	22.8	0.67802	0.35939	22.8	0.5825	0.2594	22.8	0.86616	0.13653		22.8	0.09638	0.14829	0.65108	22.8	0.09779	0.12182	0.77797				0.55619			0.22193
				0.7929	0.46927						0.4675	0.49166		23	0.15294	0.75259	23	0.09949	0.08149	23	0.10473	0.83572	23	0.85491	0.46012	23	0.62797	0.17044	23	0.63589	0.16208		23	0.08147	0.14887	0.66417	23	0.12152	0.1425	0.77831				0.68254			0.49724
				0.8447	0.52166						0.4446	0.4067		23.2	0.19281	0.79405	23.2	0.05658	0.1793	23.2	0.12984	0.48907	23.2	0.70826	0.38433	23.2	0.80404	0.25285	23.2	0.78654	0.2444		23.2	0.07119	0.1629	0.6741	23.2	0.09901	0.15822	0.71543				0.27147			0.29893
				0.8348	0.49639						0.4579	0.40414		23.4	0.20991	0.51725	23.4	0.06217	0.19693	23.4	0.08585	0.6888	23.4	0.68857	0.1845	23.4	0.50321	0.20798	23.4	0.73668	0.21841		23.4	0.04991	0.12668	0.64884	23.4	0.0806	0.1281	0.67649				0.88847			0.45859
				0.8416	0.57498						0.4071	0.45933		23.6	0.11741	0.9085	23.6	0.02571	0.17245	23.6	0.20118	0.77802	23.6	0.7832	0.18796	23.6	0.60427	0.22687	23.6	0.82753	0.23644		23.6	0.04816	0.17903	0.62308	23.6	0.05483	0.10592	0.80726				0.63671			0.54047
				0.7829	0.53933						0.5261	0.40242		23.8	0.14944	0.97726	23.8	0.14054	0.15402	23.8	0.22175	0.76561	23.8	0.6563	0.2039	23.8	0.6803	0.26495	23.8	0.94244	0.23757		23.8	0.12303	0.11857	0.64966	23.8	0.04203	0.11296	0.65665				0.56645			0.41178
				0.7123	0.50413						0.5349	0.42282		24	0.16904	0.75168	24	0.05236	0.19698	24	0.05531	0.7977	24	0.80331	0.38909	24	0.66951	0.19956	24	0.87625	0.18333		24	0.05969	0.14283	0.66762	24	0.10252	0.09625	0.79124				-0.12789			0.70099
				0.7071	0.54884						0.5089	0.35106		24.2	0.1483	0.79001	24.2	0.0904	0.11224	24.2	0.11942	0.6464	24.2	0.74428	0.28801	24.2	0.70134	0.12577	24.2	0.83682	0.30754		24.2	0.07493	0.15316	0.65832	24.2	0.10209	0.12315	0.79445				0.85838			0.18079
				0.7962	0.48738						0.5954	0.40861		24.4	0.13657	0.78096	24.4	0.03856	0.23099	24.4	0.10206	0.70544	24.4	0.71366	0.0378	24.4	0.53977	0.19296	24.4	0.86191	0.29555		24.4	0.06156	0.15506	0.63412	24.4	0.08042	0.17736	0.75621				0.9914			-0.00256
											0.4041	0.40096		24.6	0.14891	0.87316	24.6	0.00149	0.11357	24.6	0.24999	0.87079	24.6	0.72207	0.15584	24.6	0.61667	0.24895	24.6	0.83601	0.32447		24.6	0.06858	0.09908	0.59459	24.6	0.03032	0.12133	0.76941				0.86979			0.38568
				0.7428	0.5233						0.1907	0.45418		24.8	0.12288	0.78328	24.8	0.06287	0.11244	24.8	0.17388	0.8529	24.8	0.7341	0.26993	24.8	0.74295	0.21336	24.8	0.74519	0.32565		24.8	0.08111	0.0721	0.62562	24.8	0.11678	0.09791	0.81383				0.85787			0.62964
				0.7187	0.49252						0.3715	0.43576		25	0.16887	0.92039	25	0.07775	0.11915	25	0.16061	0.79386	25	1.01179	0.19737	25	0.45373	0.20541	25	0.82666	0.20707		25	0.06337	0.02796	0.60813	25	0.08506	0.15243	0.68154				0.58575			0.37761
				0.6868	0.48045						0.5067	0.45071		25.2	0.14046	0.87235	25.2	0.12458	0.17077	25.2	0.1795	0.77524	25.2	0.72196	0.22135	25.2	0.53996	0.2615	25.2	0.80017	0.23627		25.2	0.07301	0.0852	0.6455	25.2	0.05066	0.07095	0.74277				0.51568			0.34914
				0.7935	0.4377						0.4721	0.39176		25.4	0.14652	0.83887	25.4	0.06222	0.11636	25.4	0.11025	0.64241	25.4	0.74073	0.3301	25.4	0.58307	0.12743	25.4	0.80057	0.18421		25.4	0.06721	0.11538	0.67403	25.4	0.04986	0.08686	0.82833				0.46528			0.39534
				0.8459	0.48977						0.4759	0.46062		25.6	0.12761	0.81225	25.6	0.05201	0.23607	25.6	0.12869	0.7239	25.6	0.6273	0.22233	25.6	0.50801	0.16556	25.6	0.81178	0.23541		25.6	0.08096	0.15596	0.60992	25.6	0.07292	0.15191	0.84317				0.94503			0.27905
				0.8275	0.45453						0.5605	0.48692		25.8	0.13873	0.89073	25.8	0.12921	0.2129	25.8	0.22609	0.68982	25.8	0.47422	0.43314	25.8	0.61289	0.16019	25.8	0.81031	0.15705		25.8	0.07656	0.12294	0.64267	25.8	0.08942	0.11525	0.79372				0.88782			0.36798
				0.8572	0.57893						0.3662	0.29735		26	0.19262	0.81151	26	0.09231	0.12838	26	0.13983	0.78566	26	0.90468	0.3385	26	0.40041	0.11237	26	0.86852	0.26267		26	0.06316	0.1169	0.69334	26	0.03534	0.12723	0.72078				0.46612			0.60982
				0.9789	0.50151						0.4212	0.42829		26.2	0.29395	0.70258	26.2	0.03755	0.08517	26.2	0.16725	0.83776	26.2	0.7434	0.25508	26.2	0.79155	0.12566	26.2	0.84393	0.23135		26.2	0.05954	0.11453	0.65065	26.2	0.07856	0.10564	0.73928				0.50461			0.65073
				0.8269	0.46282						0.3527	0.4181		26.4	0.07932	0.78565	26.4	0.0321	0.09854	26.4	0.17346	0.79505	26.4	0.6608	0.18632	26.4	0.6775	0.12799	26.4	0.8921	0.10838		26.4	0.1039	0.1255	0.65264	26.4	0.06483	0.11195	0.79804				0.99884			0.48725
				0.7747	0.55295						0.4033	0.45578		26.6	0.1119	0.91621	26.6	0.09082	0.14129	26.6	0.20414	0.77292	26.6	0.94602	0.30646	26.6	0.65602	0.13755	26.6	0.76537	0.24159		26.6	0.0777	0.16551	0.69762	26.6	0.05693	0.11208	0.81994				0.68758			0.62098
				0.905	0.51803						0.4388	0.47245		26.8	0.14346	0.89241	26.8	0.04178	0.12948	26.8	0.20271	0.74586	26.8	0.52073	0.23491	26.8	0.45323	0.19555	26.8	0.79543	0.29787		26.8	0.05649	0.12861	0.70313	26.8	0.06938	0.12791	0.75187				0.79645			0.80021
				0.8645	0.42613						0.3796	0.40958		27	0.11238	0.93738	27	0.08034	0.12567	27	0.1368	0.83172	27	0.52123	0.2532	27	0.53145	0.1739	27	0.80916	0.19057		27	0.07453	0.16481	0.70568	27	0.05001	0.16161	0.7193				0.95356			0.1372
				0.8576	0.4745						0.3149	0.2922		27.2	0.14935	0.88156	27.2	0.0505	0.09082	27.2	0.15061	0.80638	27.2	0.82614	0.21885	27.2	0.65322	0.14911	27.2	0.85367	0.24104		27.2	0.05684	0.06498	0.70555	27.2	0.02077	0.1071	0.76949				0.56166			0.69846
				0.7556	0.60587						0.5002	0.36102		27.4	0.07159	0.98629	27.4	0.07692	0.10741	27.4	0.13289	0.73858	27.4	0.83829	0.33423	27.4	0.53635	0.1683	27.4	0.84205	0.31293		27.4	0.06639	0.04252	0.63738	27.4	0.07414	0.18178	0.59764				0.48214			0.36996
				0.8163	0.44249						0.417	0.41686		27.6	0.07558	0.86729	27.6	0.17323	0.09311	27.6	0.20373	0.80208	27.6	1.17013	0.37415	27.6	0.67557	0.19252	27.6	0.81892	0.22167		27.6	0.06913	0.13866	0.6873	27.6	0.06846	0.1647	0.80579				0.60761			0.95493
				0.7898	0.53144						0.3388	0.44031		27.8	0.0981	0.94246	27.8	0.14276	0.16855	27.8	0.15106	0.77892	27.8	0.90955	0.28756	27.8	0.631	0.40574	27.8	0.68812	0.18364		27.8	0.07663	0.11991	0.65816	27.8	0.06145	0.16989	0.82975				0.63941			0.50206
				0.8314	0.48112						0.5076	0.41758		28	0.10997	0.85503	28	0.0434	0.12794	28	0.25198	0.74823	28	0.87789	0.28075	28	0.7549	0.29219	28	0.87308	0.26995		28	0.05113	0.11523	0.66692	28	0.11	0.15146	0.71456				0.68649			-0.12789
				0.8544	0.53253						0.5162	0.34549		28.2	0.11145	0.92165	28.2	0.04873	0.15292	28.2	0.15328	0.75412	28.2	0.92383	0.10564	28.2	0.50934	0.22344	28.2	0.87155	0.23666		28.2	0.03117	0.09117	0.64037	28.2	0.0573	0.13289	0.82092				0.61241			0.28356
				0.7596	0.55882						0.5867	0.50659		28.4	0.10909	0.87737	28.4	0.02511	0.18357	28.4	0.12665	0.76554	28.4	0.90239	0.27871	28.4	0.79748	0.25528	28.4	0.81178	0.21416		28.4	0.04703	0.08337	0.14574	28.4	0.09009	0.15459	0.77745				0.82733			0.62985
				0.8598	0.44908						0.394	0.52907		28.6	0.13023	0.92351	28.6	0.04148	0.08092	28.6	0.17764	0.83598	28.6	0.74125	0.18541	28.6	0.67183	0.19904	28.6	0.7387	0.147		28.6	0.04336	0.07168	0.05314	28.6	0.02643	0.18474	0.7485				0.48654			0.11407
				0.9166	0.54732						0.2767	0.49349		28.8	0.13759	0.84985	28.8	0.0391	0.14445	28.8	0.12728	0.73606	28.8	0.93052	0.20137	28.8	0.75173	0.39271	28.8	0.74492	0.23852		28.8	0.05808	0.05573	0.04755	28.8	0.04441	0.17603	0.76895				0.46392			0.69624
				0.8281	0.49616						0.3813	0.56981		29	0.09054	0.93714	29	0.06531	0.09042	29	0.1691	0.76352	29	0.77709	0.28577	29	0.47751	0.15592	29	0.89464	0.18575		29	0.06555	0.08751	0.03398	29	0.08743	0.11711	0.65223				0.90714			0.76845
				1.0507	0.49716						0.5626	0.37879		29.2	0.10934	0.84436	29.2	0.15587	0.20893	29.2	0.18121	0.74925	29.2	0.7705	0.32354	29.2	0.46503	0.17583	29.2	0.9101	0.24986		29.2	0.07016	0.06056	0.00949	29.2	0.03268	0.07675	0.78047				0.44713			0.46968
				0.8734	0.46606						0.2938	0.49151		29.4	0.11922	0.89772	29.4	0.03329	0.10823	29.4	0.15316	0.84716	29.4	0.89643	0.16146	29.4	0.73575	0.17598	29.4	0.8847	0.2297		29.4	0.05673	0.0374	0.04817	29.4	0.06034	0.08991	0.68403				0.44072			0.83073
				0.8133	0.57131						0.4117	0.48862		29.6	0.09537	0.99768	29.6	0.07549	0.14294	29.6	0.24676	0.68438	29.6	0.68993	0.12226	29.6	0.57342	0.13247	29.6	0.7669	0.20971		29.6	0.09372	0.05022	0.02632	29.6	0.06059	0.09581	0.68025				0.48135			0.73353
				0.7906	0.53018						0.3724	0.51972		29.8	0.07392	0.97934	29.8	0.08604	0.12183	29.8	0.18156	0.69349	29.8	0.70781	0.12006	29.8	0.74098	0.19842	29.8	0.87438	0.20506		29.8	0.08857	0.05884	0.01699	29.8	0.04502	0.1238	0.81079				0.68921			0.27547
				0.8135	0.53177						0.3609	0.44322		30	0.0641	0.9722	30	0.08265	0.06896	30	0.19139	0.74261	30	0.92549	0.21318	30	0.6576	0.24982	30	0.66307	0.29246		30	0.09311	0.11982	0.04939	30	0.09197	0.08417	0.83688				0.40886			0.77171
				0.84	0.51968						0.3816	0.46915		30.2	0.15451	0.87643	30.2	0.10967	0.02215	30.2	0.19376	0.88822	30.2	0.97163	0.24665	30.2	0.52154	0.23203	30.2	0.6396	0.23174		30.2	0.06643	0.06184	0.04235	30.2	0.07318	0.10713	0.80195				0.99368			0.6871
				1.005	0.46499						0.6465	0.46775		30.4	0.10746	0.87117	30.4	0.09224	0.09092	30.4	0.14517	0.81452	30.4	0.80351	0.31973	30.4	0.57937	0.1365	30.4	1.0662	0.35903		30.4	0.08076	0.08412	0.01272	30.4	0.04612	0.07918	0.68678				0.68908			0.47152
				0.8241	0.44161						0.5382	0.45579		30.6	0.10772	0.9236	30.6	0.07099	0.12289	30.6	0.23435	0.72711	30.6	0.85718	0.38991	30.6	0.82192	0.2019	30.6	0.86861	0.21131		30.6	0.06077	0.06191	0.04693	30.6	0.02991	0.06473	0.70637				0.88933			0.33708
				0.8732	0.57008						0.4148	0.47603		30.8	0.2005	0.8134	30.8	0.10256	0.12529	30.8	0.19833	0.70877	30.8	0.88947	0.05371	30.8	0.71955	0.22996	30.8	0.73205	0.25777		30.8	0.08868	0.04179	0.01547	30.8	0.07907	0.16208	0.78523				0.75671			0.07881
				0.8591	0.58634						0.4318	0.46868		31	0.18592	0.84135	31	0.11318	0.08989	31	0.16671	0.70436	31	0.65726	0.18047	31	0.49273	0.26316	31	0.87611	0.21555		31	0.08335	0.06167	0	31	0.0774	0.16693	0.8207				0.9457			0.11673
				0.8669	0.46086						0.4734	0.39131		31.2	0.09311	0.92602	31.2	0.12741	0.10396	31.2	0.17781	0.76201	31.2	0.71949	0.35513	31.2	0.59317	0.21282	31.2	0.68279	0.37357		31.2	0.08473	0.01328	0.02513	31.2	0.08771	0.07923	0.63402				-0.12789			0.41975
				0.7655	0.53693						0.4177	0.42212		31.4	0.05919	0.95845	31.4	0.00556	0.12515	31.4	0.17175	0.689	31.4	0.99516	0.23374	31.4	0.70779	0.28685	31.4	0.84686	0.23616		31.4	0.05559	0.05081	0.03762	31.4	0.08848	0.04283	0.70649				0.84889			0.06438
				0.8366	0.49708						0.4955	0.39655		31.6	0.11171	0.88705	31.6	0.08875	0.08814	31.6	0.15079	0.78483	31.6	0.6234	0.25494	31.6	0.36963	0.22466	31.6	0.89059	0.24685		31.6	0.07796	0.05598	0.04009	31.6	0.09328	0.11659	0.77325				0.92502			0.47683
				0.8779	0.511						0.5507	0.43007		31.8	0.0606	0.8787	31.8	0.05299	0.06819	31.8	0.25315	0.7445	31.8	0.87825	0.30039	31.8	0.35357	0.21142	31.8	0.71433	0.26061		31.8	0.07994	0.05913	0.06134	31.8	0.06982	0.11203	0.79906				0.71929			0.81703
				0.8407	0.60888						0.5351	0.44244		32	0.14914	0.82965	32	0.07028	0.12713	32	0.16209	0.75095	32	0.89604	0.21104	32	0.68427	0.28163	32	0.89559	0.26383		32	0.10225	0.10427	0.02483	32	0.08707	0.15974	0.76323				0.83439			0.58813
				0.9249	0.44516						0.4538	0.50852		32.2	0.1093	0.88754	32.2	0.10781	0.16796	32.2	0.20024	0.76671	32.2	0.58013	0.16293	32.2	0.89411	0.21024	32.2	0.68508	0.24667		32.2	0.09252	0.09602	0.04722	32.2	0.07202	0.14152	0.71007				0.78506			0.26036
				0.8872	0.48136						0.4295	0.41559		32.4	0.07527	0.85452	32.4	0.01004	0.11162	32.4	0.16818	0.7639	32.4	0.82873	0.14291	32.4	0.49527	0.18694	32.4	0.92092	0.18235		32.4	0.03555	0.12707	0.03245	32.4	0.0954	0.10624	0.74992				0.57769			0.23136
				0.746	0.55187						0.2586	0.47641		32.6	0.12125	0.76162	32.6	0.05882	0.15867	32.6	0.14701	0.70753	32.6	1.03513	0.42579	32.6	0.58476	0.15964	32.6	0.82916	0.26825		32.6	0.07193	0.1015	0.01582	32.6	0.10454	0.12775	0.80587				0.42535			0.54478
				0.8554	0.47221						0.3965	0.33963		32.8	0.29625	0.65421	32.8	0.04892	0.13077	32.8	0.25652	0.71181	32.8	0.75058	0.28812	32.8	0.60995	0.28869	32.8	0.82505	0.30344		32.8	0.09919	0.03977	0.07036	32.8	0.1517	0.08522	0.77809				0.60979			0.48102
				0.7831	0.49647						0.3153	0.41425		33	0.18399	0.84722	33	0.10652	0.06845	33	0.1861	0.75028	33	0.81799	0.238	33	0.70465	0.25333	33	0.8543	0.20893		33	0.08256	0.0688	0.03584	33	0.11564	0.10431	0.80391				0.70977			0.15565
				0.7778	0.49876						0.2718	0.38592		33.2	0.22702	0.77143	33.2	0.04795	0.08773	33.2	0.19127	0.74613	33.2	0.95605	0.19952	33.2	0.57086	0.35355	33.2	0.82699	0.26375		33.2	0.10613	0.07698	0.04549	33.2	0.08728	0.14297	0.74243				0.4279			0.27752
				0.8015	0.53534						0.361	0.38587		33.4	0.23338	0.81003	33.4	0.13207	0.07759	33.4	0.18587	0.69596	33.4	0.68822	0.23863	33.4	0.60926	0.2027	33.4	0.7296	0.23404		33.4	0.10776	0.05955	0.05362	33.4	0.09414	0.14416	0.80335				0.73146			0.3142
				0.8474	0.57243						0.3546	0.3631		33.6	0.18071	0.79013	33.6	0.06224	0.14189	33.6	0.21562	0.84171	33.6	0.83395	0.22878	33.6	0.59687	0.17209	33.6	0.80084	0.32939		33.6	0.10948	0.11872	0.06548	33.6	0.05618	0.0865	0.74266				0.71826			0.75812
				0.8714	0.564						0.5515	0.47478		33.8	0.2324	0.83753	33.8	0.01918	0.15935	33.8	0.15206	0.77948	33.8	0.9393	0.12003	33.8	0.76562	0.16215	33.8	0.80443	0.14786		33.8	0.08982	0.07319	0.04832	33.8	0.09706	0.12231	0.64645				0.45409			0.02719
				0.8026	0.61634						0.3159	0.35981		34	0.37709	0.5623	34	0.09088	0.19419	34	0.18162	0.62404	34	0.93067	0.11459	34	0.55966	0.15537	34	0.7432	0.20042		34	0.08537	0.07212	0.04886	34	0.12213	0.10004	0.71939				0.81537			0.37116
				0.9059	0.52217						0.4951	0.43622		34.2	0.74169	0.19708	34.2	0.09484	0.12755	34.2	0.17131	0.73469	34.2	0.80727	0.26964	34.2	0.58779	0.17335	34.2	0.90451	0.26796		34.2	0.06673	0.11624	0.02921	34.2	0.06997	0.13889	0.71959				0.90901			0.19738
				0.7088	0.5369						0.4718	0.41946		34.4	0.92517	0.14957	34.4	0.07383	0.06334	34.4	0.14677	0.70341	34.4	0.66496	0.16766	34.4	0.57281	0.16715	34.4	0.92845	0.29505		34.4	0.09776	0.10939	0.05142	34.4	0.01647	0.12369	0.72202				0.53646			-0.05292
				0.8411	0.5363						0.3949	0.44588		34.6	0.90387	0.16134	34.6	0.04193	0.11799	34.6	0.10408	0.78887	34.6	0.6917	0.27077	34.6	0.4288	0.14063	34.6	0.78562	0.25839		34.6	0.04924	0.09082	0.01825	34.6	0.09155	0.15311	0.84525				0.95531			0.60904
				0.8578	0.47557						0.37	0.43427		34.8	1.04008	0.14613	34.8	0.02343	0.06271	34.8	0.17671	0.72994	34.8	0.81423	0.26783	34.8	0.46802	0.17122	34.8	0.68494	0.19666		34.8	0.07745	0.03281	0.04363	34.8	0.07264	0.13665	0.79914				0.92437			0.26865
				0.8898	0.57487						0.4413	0.47077		35	0.92459	0.19533	35	0.0202	0.03891	35	0.21691	0.71767	35	0.88087	0.21915	35	0.53122	0.34419	35	0.5892	0.21483		35	0.11237	0.08786	0.04084	35	0.04455	0.12881	0.69946				0.3236			0.80005
				0.8764	0.5739						0.2998	0.50615		35.2	0.96697	0.17376	35.2	0.10432	0.11701	35.2	0.21289	0.71832	35.2	0.89867	0.26301	35.2	0.63539	0.15677	35.2	0.50292	0.17905		35.2	0.10984	0.07478	0.07124	35.2	0.08725	0.10494	0.74138				0.83021			0.36669
				0.8354	0.45262						0.612	0.42235		35.4	0.91825	0.18867	35.4	0.07273	0.12715	35.4	0.0968	0.76265	35.4	0.63586	0.33993	35.4	0.54083	0.1338	35.4	0.61802	0.14618		35.4	0.09575	0.06328	0.04477	35.4	0.08064	0.18265	0.71743				0.44714			0.48189
				0.819	0.44893						0.4124	0.41416		35.6	0.96541	0.19613	35.6	0.07003	0.11347	35.6	0.1792	0.7631	35.6	0.73795	0.1457	35.6	0.6019	0.13738	35.6	0.76535	0.20549		35.6	0.0865	0.09028	0.04238	35.6	0.07832	0.10731	0.69946				-0.12789			0.7695
				0.7817	0.5984						0.6055	0.33919		35.8	0.95029	0.14605	35.8	0.05752	0.16718	35.8	0.14293	0.89007	35.8	0.97303	0.37851	35.8	0.47502	0.14482	35.8	0.65687	0.19926		35.8	0.06491	0.09846	0.03938	35.8	0.02391	0.13014	0.86503				0.4232			0.1692
				0.7861	0.45756						0.2729	0.43126		36	0.44758	0.11971	36	0.02623	0.134	36	0.13257	0.77597	36	0.7449	0.25251	36	0.50301	0.19198	36	0.70132	0.18594		36	0.06727	0.04375	0.02681	36	0.05838	0.14025	0.75226				0.70619			0.35606
				0.8308	0.4695						0.3319	0.42958		36.2	0.04905	0.05605	36.2	0.03945	0.1901	36.2	0.20151	0.71275	36.2	0.78404	0.29013	36.2	0.36463	0.2118	36.2	0.63107	0.29534		36.2	0.06192	0.09138	0.02865	36.2	0.06082	0.11591	0.62974				0.65291			0.18185
				0.7428	0.53836						0.3553	0.45959		36.4	0.000684039	0.05824	36.4	0.03131	0.1321	36.4	0.16677	0.65739	36.4	0.7017	0.20837	36.4	0.37946	0.17594	36.4	0.65015	0.19501		36.4	0.07266	0.13358	0.02087	36.4	0.10336	0.11569	0.69149				0.75062			0.42037
				0.7213	0.42101						0.4739	0.38714		36.6	0.02295	0.08508	36.6	0.05309	0.09035	36.6	0.14545	0.74502	36.6	0.71214	0.25746	36.6	0.5409	0.18562	36.6	0.69912	0.17268		36.6	0.06879	0.11527	0.05405	36.6	0.04755	0.14347	0.75898				0.73801			0.54789
				0.8165	0.45311						0.229	0.42155		36.8	0.0628	0.12195	36.8	0.04172	0.10242	36.8	0.14571	0.76584	36.8	0.82589	0.30424	36.8	0.43318	0.23161	36.8	0.74775	0.23595		36.8	0.09273	0.08454	0.01653	36.8	0.07021	0.1116	0.62582				0.7522			0.07514
				0.7852	0.47485						0.2473	0.4032		37	0.02892	0.08055	37	0.05782	0.09957	37	0.12419	0.69059	37	0.79127	0.22732	37	0.79036	0.19262	37	0.70835	0.29808		37	0.08798	0.10395	0.06752	37	0.05875	0.08021	0.73858				0.2682			0.29891
				0.8108	0.57613						0.5378	0.42785		37.2	0.04437	0.05973	37.2	0.09193	0.08709	37.2	0.1375	0.7156	37.2	0.7633	0.30658	37.2	0.58787	0.34401	37.2	0.63973	0.30126		37.2	0.05645	0.04738	0.06118	37.2	0.04476	0.09084	0.83256				0.67303			0.38706
				0.8906	0.6282						0.5185	0.4706		37.4	0.0434	0.09574	37.4	0.04378	0.04432	37.4	0.16754	0.78581	37.4	0.59901	0.2816	37.4	0.66095	0.16049	37.4	0.75034	0.28561		37.4	0.05291	0.04977	0.02109	37.4	0.08058	0.07671	0.79422				0.76225			0.07795
				0.7648	0.55502						0.3839	0.50866		37.6	0.05859	0.08246	37.6	0.10189	0.14046	37.6	0.09812	0.75744	37.6	0.63679	0.21504	37.6	0.56439	0.34239	37.6	0.70523	0.28185		37.6	0.07977	0.07837	0.06108	37.6	0.07479	0.09191	0.74749				0.85138			0.47838
				0.9103	0.51531						0.3384	0.45976		37.8	0.02133	0.12261	37.8	0.11876	0.08554	37.8	0.13888	0.64782	37.8	0.80288	0.21571	37.8	0.6825	0.11276	37.8	0.83223	0.16849		37.8	0.1128	0.04725	0.03266	37.8	0.01739	0.12908	0.73928				0.99418			0.08429
				0.6253	0.43319						0.3827	0.51483		38	0.06147	0.05135	38	0.08973	0.12029	38	0.22232	0.7286	38	0.60503	0.30269	38	0.60677	0.15627	38	0.83987	0.26464		38	0.0983	0.03118	0.03238	38	0.0515	0.0711	0.7547				0.77572			0.18309
				0.9339	0.48102						0.49	0.47059		38.2	0.04258	0.10315	38.2	0.04989	0.07695	38.2	0.11819	0.77281	38.2	0.61484	0.1175	38.2	0.44697	0.32987	38.2	0.80848	0.15677		38.2	0.08246	0.0482	0.05488	38.2	0.04566	0.07227	0.68122				0.75235			0.72165
				0.7914	0.56348						0.5135	0.44295		38.4	0.04623	0.10835	38.4	0.03757	0.13726	38.4	0.1446	0.71443	38.4	0.92717	0.29882	38.4	0.52984	0.30896	38.4	0.81403	0.27598		38.4	0.06956	0.04653	0.01876	38.4	0.06733	0.10472	0.78022				0.99537			0.0768
				0.857	0.55716						0.4284	0.44706		38.6	0.01548	0.01442	38.6	0.07426	0.07897	38.6	0.14325	0.73473	38.6	0.69826	0.41725	38.6	0.43035	0.32985	38.6	0.61539	0.29668		38.6	0.0392	0.07757	0.03552	38.6	0.07083	0.14371	0.64041				0.9879			0.27775
				0.7797	0.52868						0.4674	0.41764		38.8	0.02074	0.06911	38.8	0.04871	0.07471	38.8	0.14011	0.67888	38.8	0.89764	0.39965	38.8	0.38659	0.28702	38.8	0.69453	0.24069		38.8	0.07045	0.0629	0.06309	38.8	0.11615	0.20547	0.55843				0.74699			0.81644
				0.6837	0.49158						0.5231	0.42935		39	0.0019	0.10928	39	0.09444	0.12722	39	0.17625	0.77783	39	0.86073	0.16778	39	0.65425	0.28089	39	0.78478	0.26922		39	0.09155	0.07508	0.05247	39	0.07557	0.10625	0.82262				0.55219			-0.00252
				0.8664	0.46179						0.5559	0.40331		39.2	0.01535	0.07724	39.2	0.10123	0.10605	39.2	0.22838	0.70396	39.2	0.67322	0.18515	39.2	0.64527	0.12002	39.2	0.77866	0.1867		39.2	0.0694	0.09684	0.05654	39.2	0.06909	0.06349	0.80898				0.62681			0.39157
				0.7146	0.50336						0.561	0.51291		39.4	0.0405	0.05642	39.4	0.10489	0.0789	39.4	0.13747	0.62791	39.4	0.76631	0.33095	39.4	0.71226	0.32175	39.4	0.70972	0.19718		39.4	0.08249	0.07732	0.03198	39.4	0.05106	0.06927	0.65261				0.92745			0.65764
				0.8123	0.4916						0.2831	0.50957		39.6	0.035	0.07345	39.6	0.08849	0.16832	39.6	0.21683	0.73773	39.6	0.93688	0.26044	39.6	0.7503	0.20681	39.6	0.9141	0.27182		39.6	0.04776	0.07432	0.05812	39.6	0.0441	0.14772	0.82055				0.78339			0.98393
				0.8125	0.49493						0.4234	0.49809		39.8	0.02991	0.10725	39.8	0.04883	0.10163	39.8	0.22393	0.74161	39.8	0.84811	0.21509	39.8	0.57761	0.26271	39.8	0.44568	0.13969		39.8	0.06393	0.04891	0.06214	39.8	0.03542	0.15064	0.79103				0.96603			0.64129
				0.8513	0.4959						0.4222	0.51594		40	0.04949	0.08165	40	0.04464	0.10766	40	0.10698	0.68118	40	0.85266	0.1536	40	0.7992	0.15385	40	0.14204	0.09523		40	0.07266	0.10634	0.07096	40	0.05685	0.13346	0.79999				0.73675			0.58867
				0.6813	0.45871						0.2109	0.45503		40.2	0.02835	0.03416	40.2	0.06132	0.07691	40.2	0.19616	0.75586	40.2	0.83918	0.10387	40.2	0.6079	0.12071	40.2	0.11339	0.05501		40.2	0.06718	0.09138	0.05535	40.2	0.06507	0.08704	0.84514				0.42172			0.53783
				0.7439	0.5403						0.3622	0.48956		40.4	0.02973	0.11668	40.4	0.07444	0.076	40.4	0.17224	0.77038	40.4	0.73272	0.13019	40.4	0.67563	0.19793	40.4	0.14579	0.03916		40.4	0.08085	0.12116	0.03876	40.4	0.13601	0.13503	0.82069				0.61926			0.53771
				0.9154	0.53528						0.38	0.35319		40.6	0.03554	0.06247	40.6	0.07576	0.07027	40.6	0.1825	0.72583	40.6	0.85804	0.19475	40.6	0.63026	0.24728	40.6	0.15012	0.0808		40.6	0.11551	0.07875	0.05	40.6	0.05522	0.06261	0.77237				0.41095			0.40755
				0.8567	0.47628						0.2539	0.47541		40.8	0.04679	0.05737	40.8	0.02375	0.18425	40.8	0.19355	0.71697	40.8	0.62116	0.20062	40.8	0.64581	0.27085	40.8	0.15852	0.07466		40.8	0.07263	0.08175	0.0494	40.8	0.08901	0.10354	0.69021				0.73483			0.49949
				0.7869	0.47239						0.4601	0.4755		41	0.04039	0.09863	41	0.05903	0.14258	41	0.17067	0.76026	41	0.56088	0.19911	41	0.60695	0.10228	41	0.12451	0.13178		41	0.08893	0.09279	0.06325	41	0.10275	0.09923	0.63439				0.82558			0.54073
				0.736	0.53953						0.3182	0.38246		41.2	0.03159	0.1001	41.2	0.05979	0.18423	41.2	0.13836	0.6543	41.2	0.93175	0.17791	41.2	0.54897	0.09436	41.2	0.1556	0.11823		41.2	0.07666	0.09319	0.02467	41.2	0.10282	0.1147	0.87219				0.86454			0.36393
				0.8205	0.48969						0.5164	0.40454		41.4	0.06221	0.03096	41.4	0.02857	0.12537	41.4	0.16428	0.74922	41.4	0.76305	0.24033	41.4	0.7918	0.15875	41.4	0.1145	0.13022		41.4	0.06922	0.08628	0.06938	41.4	0.09935	0.09183	0.78247				0.69332			0.41333
				0.8496	0.54122						0.4018	0.46863		41.6	0.02545	0.05248	41.6	0.03334	0.10573	41.6	0.11128	0.81567	41.6	1.11823	0.23091	41.6	0.21993	0.12569	41.6	0	0.13835		41.6	0.10525	0.10989	0.04969	41.6	0.08027	0.13707	0.74911				0.30816			0.63917
				0.8117	0.57448						0.5302	0.49755		41.8	0.0644	0.07718	41.8	0.04449	0.17284	41.8	0.11533	0.72924	41.8	0.81642	0.28293	41.8	0.07252	0.10682	41.8	0.05065	0.13413		41.8	0.07705	0.09784	0.05954	41.8	0.06071	0.14	0.68061				0.46395			0.43693
				0.7825	0.55542						0.4839	0.48817		42	0.00942	0.08091	42	0.11473	0.10156	42	0.2343	0.64923	42	0.94803	0.06515	42	0.20268	0.21619	42	0.07264	0.12495		42	0.09103	0.08741	0.04809	42	0.10233	0.11955	0.85557				0.70381			0.42114
				0.7917	0.54835						0.5455	0.33		42.2	0.05279	0.0745	42.2	0.0833	0.08408	42.2	0.13888	0.76234	42.2	0.79671	0.12976	42.2	0.51732	0.21329	42.2	0.03078	0.05991		42.2	0.08198	0.06768	0.03787	42.2	0.06166	0.07273	0.78881				0.84511			0.06606
				0.784	0.55304						0.4282	0.41335		42.4	0.05847	0.05319	42.4	0.08941	0.11943	42.4	0.14206	0.78742	42.4	0.81519	0.37503	42.4	0.51252	0.21935	42.4	0.01313	0.14752		42.4	0.08184	0.10752	0.03652	42.4	0.08565	0.13814	0.75608				0.36148			0.93494
				0.7899	0.54045						0.4383	0.4011		42.6	0.00323	0.07032	42.6	0.09491	0.17204	42.6	0.12133	0.73183	42.6	0.79941	0.09956	42.6	0.68451	0.17417	42.6	0.05339	0.12328		42.6	0.10899	0.14349	0.09018	42.6	0.08689	0.14432	0.72883				0.54665			0.6712
				0.7385	0.4647						0.3481	0.56616		42.8	0.06335	0.07422	42.8	0.04943	0.15126	42.8	0.15337	0.86122	42.8	0.6792	0.09494	42.8	0.59582	0.1094	42.8	0.069	0.07193		42.8	0.06165	0.13561	0.06676	42.8	0.07068	0.14144	0.63742				0.77708			0.3326
				0.8354	0.5331						0.3728	0.4961		43	0.02138	0.0677	43	0.08289	0.10129	43	0.23318	0.67761	43	0.88189	0.16341	43	0.59541	0.2222	43	0.04896	0.1227		43	0.08976	0.08965	0.03517	43	0.04961	0.11057	0.6958				0.79608			0.2614
				0.7688	0.54059						0.4659	0.57329		43.2	0.03691	0.05483	43.2	0.02017	0.02878	43.2	0.15865	0.78326	43.2	0.79855	0.12274	43.2	0.5021	0.12166	43.2	0.05536	0.0767		43.2	0.04723	0.0781	0.05239	43.2	0.11178	0.03505	0.67766				0.47775			0.0361
				0.7111	0.54831						0.5413	0.44667		43.4	0.02318	0.11154	43.4	0.06328	0.14039	43.4	0.21013	0.80328	43.4	0.77552	0.34676	43.4	0.69244	0.19803	43.4	0.07116	0		43.4	0.09186	0.05981	0.06084	43.4	0.03305	0.15937	0.67907				0.95753			0.23608
				0.8574	0.59165						0.5365	0.40592		43.6	0.03814	0.07467	43.6	0.04232	0.09232	43.6	0.18901	0.82057	43.6	0.76123	0.13474	43.6	0.59245	0.11504	43.6	0.08482	0.1494		43.6	0.05878	0.08548	0.05645	43.6	0.04023	0.08021	0.59628				0.58451			0.42495
				0.8231	0.52714						0.4048	0.51546		43.8	0.04229	0.05656	43.8	0.11235	0.11158	43.8	0.16514	0.82391	43.8	0.84062	0.17359	43.8	0.37259	0.27523	43.8	0.0465	0.09048		43.8	0.05843	0.04597	0.04807	43.8	0.05216	0.05759	0.81747				0.30193			0.04902
				0.8367	0.52088						0.1998	0.45419		44	0.04676	0.08665	44	0.06879	0.06051	44	0.2334	0.78198	44	0.70907	0.25119	44	0.47163	0.18876	44	0.04435	0.06456		44	0.08926	0.10623	0.06584	44	0.04038	0.0607	0.58926				0.92376			0.41657
				0.7916	0.59685						0.464	0.41391		44.2	0.03075	0.07401	44.2	0.09233	0.08602	44.2	0.19094	0.89334	44.2	0.6037	0.30698	44.2	0.66697	0.2682	44.2	0.04547	0.11784		44.2	0.06121	0.11481	0.05541	44.2	0.02377	0.1207	0.5442				0.85421			0.52681
				0.8067	0.56235						0.3575	0.43241		44.4	0.03728	0.05478	44.4	0.16349	0.08819	44.4	0.21541	0.85182	44.4	0.64379	0.28074	44.4	0.51232	0.27033	44.4	0.05551	0.08665		44.4	0.08327	0.0649	0.05428	44.4	0.00948	0.1658	0.59592				0.72765			0.98124
				0.7378	0.56565						0.3674	0.48401		44.6	0.03325	0.03298	44.6	0.10825	0.0505	44.6	0.1517	0.77727	44.6	0.70848	0.24632	44.6	0.66479	0.19882	44.6	0.05926	0.14868		44.6	0.08623	0.07254	0.05553	44.6	0.08475	0.09527	0.57489				0.70069			0.59894
				0.807	0.54025						0.4112	0.3636		44.8	0.01795	0.10293	44.8	0.0843	0.15278	44.8	0.11702	0.80621	44.8	0.87334	0.11337	44.8	0.88768	0.08205	44.8	0.08828	0.12378		44.8	0.08506	0.08609	0.04441	44.8	0.04338	0.03115	0.62623				0.73138			0.07796
				0.7308	0.49624						0.5183	0.54828		45	0.03068	0.08001	45	0.08616	0.10993	45	0.2194	0.73046	45	0.86863	0.22008	45	0.87381	0.24949	45	0.07592	0.06596		45	0.11994	0.07345	0.02215	45	0.11361	0.05709	0.66905				0.86029			0.53334
				0.8361	0.56141						0.3824	0.41246		45.2	0.01386	0.09768	45.2	0.16723	0.118	45.2	0.11362	0.71074	45.2	0.91422	0.19604	45.2	0.67408	0.15907	45.2	0.07647	0.02578		45.2	0.12773	0.02902	0.04232	45.2	0.04773	0.09202	0.5847				0.76244			0.47566
				0.791	0.52987						0.3567	0.4329		45.4	0.0397	0.08557	45.4	0.09971	0.06465	45.4	0.21117	0.70989	45.4	0.82345	0.26968	45.4	0.70359	0.22733	45.4	0.06013	0.12855		45.4	0.06282	0.04122	0.06202	45.4	0.08532	0.10294	0.56946				0.64784			-0.12789
				0.7984	0.58922						0.4166	0.43377		45.6	0.02925	0.04094	45.6	0.11163	0.06007	45.6	0.2201	0.69941	45.6	0.94011	0.28611	45.6	0.61825	0.23311	45.6	0.07706	0.07304		45.6	0.11073	0.11899	0.09119	45.6	0.039	0.09711	0.67906				0.93988			0.3153
				0.8294	0.53534						0.3684	0.43804		45.8	0.03885	0.05739	45.8	0.06203	0.15724	45.8	0.12705	0.72723	45.8	0.91927	0.16865	45.8	0.74746	0.10934	45.8	0.08132	0.04991		45.8	0.10475	0.09132	0.06777	45.8	0.04376	0.12554	0.60397				0.58203			0.54242
				0.7866	0.56405						0.5056	0.34704		46	0.05755	0.05436	46	0.09492	0.09858	46	0.10974	0.59463	46	1.03134	0.15293	46	0.75898	0.19847	46	0.07085	0.04104		46	0.10677	0.04527	0.03592	46	0.07809	0.1177	0.64864				0.89299			0.11717
				0.7928	0.50951						0.5933	0.44808		46.2	0.04412	0.05636	46.2	0.06376	0.14518	46.2	0.18529	0.69897	46.2	0.63008	0.24528	46.2	0.53265	0.18546	46.2	0.06572	0.21059		46.2	0.09268	0.05647	0.05688	46.2	0.06711	0.05854	0.60295				0.73694			0.64657
				0.8378	0.52175						0.57	0.49354		46.4	0.0504	0.05102	46.4	0.06409	0	46.4	0.19301	0.62527	46.4	0.95388	0.16775	46.4	0.50403	0.10975	46.4	0.04595	0.07727		46.4	0.0818	0.14726	0.03388	46.4	0.02362	0.08315	0.62778				0.70552			0.33565
				0.8288	0.51335						0.4154	0.42		46.6	0.00298	0.09476	46.6	0.08062	0.10373	46.6	0.17844	0.81179	46.6	0.69248	0.23495	46.6	0.52184	0.19625	46.6	0.06564	0.13152		46.6	0.07235	0.11302	0.03805	46.6	0.02961	0.10598	0.57269				0.93173			0.71105
				0.8296	0.53341						0.4194	0.39686		46.8	0.05082	0.05939	46.8	0.08552	0.10642	46.8	0.18352	0.70098	46.8	0.84153	0.19393	46.8	0.57461	0.22309	46.8	0.05956	0.0914		46.8	0.07043	0.11279	0.04501	46.8	0.03843	0.14043	0.63636				0.76119			0.46615
				0.8712	0.46287						0.4721	0.51908		47	0.02833	0.07366	47	0.0525	0.189	47	0.22538	0.77611	47	0.96824	0.24215	47	0.71605	0.30446	47	0.05236	0.08566		47	0.04366	0.07732	0.06145	47	0.04689	0.13554	0.67181				0.74764			0.03166
				0.8773	0.56153						0.4195	0.46758		47.2	0.01923	0.09901	47.2	0.13463	0.0769	47.2	0.17319	0.81886	47.2	0.74554	0.22652	47.2	0.59783	0.15827	47.2	0.06061	0.12561		47.2	0.08128	0.06767	0.04632	47.2	0.04279	0.09282	0.59363				0.98176			0.49975
				0.8343	0.58135						0.5223	0.47499		47.4	0.0638	0.11921	47.4	0.05252	0.07343	47.4	0.20237	0.66496	47.4	0.73069	0.15095	47.4	0.70149	0.14734	47.4	0.06657	0.09401		47.4	0.09216	0.10407	0.04624	47.4	0.05487	0.10626	0.58265				0.69105			0.25628
				0.8764	0.60166						0.3021	0.41315		47.6	0.02454	0.09382	47.6	0.11257	0.11773	47.6	0.19649	0.75051	47.6	0.81291	0.23388	47.6	0.48024	0.21996	47.6	0.03932	0.11122		47.6	0.10534	0.08345	0.0596	47.6	0.07953	0.06981	0.62907				0.5682			0.32282
				0.7511	0.51738						0.5983	0.43685		47.8	0.00593	0.06344	47.8	0.10673	0.16837	47.8	0.13325	0.72299	47.8	0.81727	0.20894	47.8	0.64569	0.19941	47.8	0.07328	0.07876		47.8	0.09101	0.10955	0.03308	47.8	0.08705	0.17145	0.5713				0.824			0.48475
				0.8314	0.50086						0.3568	0.43571		48	0.0376	0.07373	48	0.04659	0.1276	48	0.21157	0.62424	48	0.81656	0.13654	48	0.789	0.34145	48	0.10022	0.1102		48	0.11359	0.11867	0.07041	48	0.06233	0.13385	0.53752				0.73036			0.5371
				0.8102	0.53013						0.3909	0.46228		48.2	0.03677	0.08864	48.2	0.06008	0.14472	48.2	0.17239	0.64408	48.2	0.76283	0.24388	48.2	0.56055	0.21983	48.2	0.02638	0.09394		48.2	0.12929	0.1182	0.04969	48.2	0.12193	0.12201	0.59945				0.56507			0.0734
				0.8338	0.45636						0.3241	0.41237		48.4	0.05428	0.05129	48.4	0.0591	0.01063	48.4	0.19219	0.69106	48.4	0.78161	0.37144	48.4	0.6101	0.22564	48.4	0.04548	0.11311		48.4	0.06849	0.11411	0.06538	48.4	0.09346	0.14194	0.62504				0.8295			0.28574
				0.9334	0.52692						0.5754	0.45232		48.6	0.04044	0.08857	48.6	0.06826	0.05692	48.6	0.1332	0.74017	48.6	0.68748	0.2767	48.6	0.90158	0.14984	48.6	0.05283	0.11081		48.6	0.08301	0.07822	0.05529	48.6	0.10018	0.12097	0.57293				0.5607			-0.12789
				0.7514	0.45179						0.4315	0.40419		48.8	0.02724	0.07284	48.8	0.06661	0.01854	48.8	0.15262	0.66272	48.8	0.65402	0.34136	48.8	0.67016	0.19049	48.8	0.05643	0.08303		48.8	0.1039	0.08411	0.05971	48.8	0.07838	0.12222	0.68187				0.88062			0.90462
				0.7887	0.49958						0.3491	0.49518		49	0.04713	0.06993	49	0.08373	0.08466	49	0.21925	0.73694	49	0.87485	0.15251	49	0.57781	0.15846	49	0.0357	0.06545		49	0.10368	0.0735	0.03425	49	0.07706	0.1568	0.54511				0.91944			0.86904
				0.7551	0.54291						0.392	0.40645		49.2	0.000807748	0.0718	49.2	0.04976	0.02527	49.2	0.12337	0.66192	49.2	0.91342	0.10458	49.2	0.55022	0.1185	49.2	0.03369	0.08037		49.2	0.09098	0.10233	0.04258	49.2	0.00464	0.09478	0.57199				0.62444			0.63358
				0.576	0.49395						0.344	0.45994		49.4	0.02475	0.07824	49.4	0.07518	0.11667	49.4	0.14299	0.70939	49.4	0.97629	0.16704	49.4	1.03227	0.23591	49.4	0.03877	0.08641		49.4	0.09697	0.04624	0.05712	49.4	0.07307	0.01326	0.62222				0.64277			0.30103
				0.6992	0.50233						0.3442	0.47908		49.6	0.04627	0.0509	49.6	0.07312	0.12038	49.6	0.10905	0.75723	49.6	0.85302	0.17137	49.6	0.90561	0.07725	49.6	0.08597	0.0819		49.6	0.10304	0.09473	0.03882	49.6	0.07173	0.14252	0.50181				0.96364			0.26382
				0.7774	0.50485						0.4297	0.47012		49.8	0.04866	0.04571	49.8	0.09798	0.13323	49.8	0.23073	0.78397	49.8	0.81727	0.24057	49.8	0.66398	0.18788	49.8	0.07614	0.10981		49.8	0.07833	0.05732	0.05575	49.8	0.071	0.15268	0.61083				0.54365			0.0903
				0.8748	0.45196						0.6157	0.4234		50	0.05419	0.02452	50	0.05777	0.03979	50	0.233	0.80366	50	0.88556	0.35413	50	0.65185	0.24981	50	0.03971	0.07473		50	0.09955	0.11621	0.05855	50	0.09816	0.11182	0.65751				0.79615			0.77676
				0.6925	0.62925						0.5297	0.36712		50.2	0.04755	0.07114	50.2	0.07062	0.08739	50.2	0.17169	0.64687	50.2	0.71459	0.06754	50.2	0.88717	0.34077	50.2	0.04691	0.09435		50.2	0.09499	0.09676	0.02585	50.2	0.02368	0.20561	0.80401				0.33895			0.46794
				0.8292	0.4972						0.3597	0.43165		50.4	0.08234	0.06727	50.4	0.04668	0.14099	50.4	0.15785	0.68594	50.4	0.82388	0.25719	50.4	0.88237	0.3326	50.4	0.03994	0.1034		50.4	0.05994	0.08255	0.05694	50.4	0.03832	0.1778	0.6539				0.74151			0.4805
				0.6654	0.48333						0.4046	0.516		50.6	0.06	0.06711	50.6	0.05055	0.18295	50.6	0.15649	0.71915	50.6	0.72378	0.26879	50.6	0.86262	0.3672	50.6	0.08465	0.04719		50.6	0.07311	0.08461	0.05427	50.6	0.03646	0.10063	0.74614				0.803			0.48052
				0.7793	0.56397						0.3915	0.44627		50.8	0.06494	0.06873	50.8	0.07259	0.15816	50.8	0.20033	0.6773	50.8	0.90193	0.37416	50.8	0.90244	0.36427	50.8	0.08105	0.1085		50.8	0.05406	0.11917	0.09563	50.8	0.0137	0.09991	0.58207				0.85281			0.28067
				0.6808	0.48691						0.4435	0.40396		51	0.02495	0.05589	51	0.08589	0.11499	51	0.17817	0.81863	51	0.83179	0.21422	51	0.82762	0.27018	51	0.03635	0.07347		51	0.07774	0.06488	0.05599	51	0.03675	0.11948	0.7598				0.98041			0.49157
				0.7482	0.49875						0.5474	0.42106		51.2	0.00733	0.06453	51.2	0.06293	0.11087	51.2	0.16844	0.70458	51.2	0.89989	0.22278	51.2	0.72547	0.14907	51.2	0.09441	0.09384		51.2	0.05577	0.0509	0.05154	51.2	0.02373	0.11517	0.7567				0.73227			0.33774
				0.8669	0.51027						0.5863	0.42938		51.4	0.06139	0.08068	51.4	0.04105	0.07755	51.4	0.09746	0.79928	51.4	0.87565	0.19447	51.4	0.49459	0.13666	51.4	0.09831	0.16111		51.4	0.07304	0.05311	0.0608	51.4	0.03354	0.1334	0.66924				0.82827			0.21274
				0.7982	0.6027						0.4432	0.43241		51.6	0.04084	0.07096	51.6	0.05526	0.08446	51.6	0.1694	0.77407	51.6	0.57565	0.25311	51.6	0.85371	0.25358	51.6	0.0695	0.1557		51.6	0.10844	0.0586	0.04509	51.6	0.04064	0.11338	0.54736				0.14685			0.24159
				0.833	0.52635						0.4407	0.47372		51.8	0.05672	0.06907	51.8	0.07149	0.0486	51.8	0.09684	0.81133	51.8	1.06409	0.35213	51.8	0.85729	0.28523	51.8	0.07815	0.09632		51.8	0.06952	0.07139	0.03631	51.8	0.05268	0.04508	0.66854				0.50825			0.4303
				0.691	0.52806						0.4295	0.41178		52	0.03139	0.06185	52	0.05798	0.05962	52	0.21136	0.6525	52	1.02664	0.2787	52	0.78687	0.26275	52	0.09759	0.11128		52	0.06377	0.04509	0.01787	52	0.06672	0.0786	0.59388				0.74411			0.20644
				0.8919	0.52669						0.4214	0.4406		52.2	0.05082	0.04168	52.2	0.12338	0.04305	52.2	0.12518	0.71651	52.2	0.76503	0.34081	52.2	0.87979	0.2022	52.2	0.04441	0.09819		52.2	0.07477	0.10415	0.04793	52.2	0.04139	0.11593	0.52237				0.68164			0.47788
				0.6319	0.53413						0.6709	0.45864		52.4	0.01804	0.07332	52.4	0.11595	0.1428	52.4	0.1522	0.72031	52.4	0.83415	0.32808	52.4	0.97163	0.23043	52.4	0.04425	0.08794		52.4	0.10565	0.08037	0.04282	52.4	0.06435	0.1022	0.57788				0.7398			0.25822
				0.8187	0.51737						0.5827	0.37657		52.6	0.05785	0.07209	52.6	0.10823	0.10893	52.6	0.16497	0.6536	52.6	0.53205	0.24004	52.6	0.68518	0.29938	52.6	0.05451	0.11077		52.6	0.05735	0.15835	0.06506	52.6	0.02523	0.00404	0.63342				-0.05653			0.30644
				0.8419	0.48955						0.5345	0.468		52.8	0.0561	0.11133	52.8	0.06091	0.054	52.8	0.12155	0.89796	52.8	0.1585	0.08295	52.8	0.61783	0.17706	52.8	0.06447	0.15184		52.8	0.06585	0.08562	0.08746	52.8	0.05426	0.12656	0.76021				0.96116			0.6346
				0.8696	0.49889						0.3819	0.37288		53	0.04166	0.10021	53	0.03833	0.08001	53	0.26844	0.80118	53	0.11171	0.15437	53	0.75753	0.2677	53	0.0447	0.10625		53	0.04585	0.09641	0.0394	53	0.074	0.11704	0.73017				0.65894			0.94109
				0.7337	0.47492						0.3881	0.44005		53.2	0.05842	0.04352	53.2	0.03633	0.18049	53.2	0.17004	0.8271	53.2	0.37031	0.3156	53.2	0.70124	0.23967	53.2	0.05995	0.11572		53.2	0.08256	0.08867	0.0314	53.2	0.07066	0.11827	0.53863				0.89376			0.77372
				0.7099	0.54225						0.4662	0.45942		53.4	0.06714	0.08578	53.4	0.11284	0.1252	53.4	0.13347	0.713	53.4	0.20512	0.20342	53.4	0.68689	0.12438	53.4	0.02446	0.09555		53.4	0.03204	0.04848	0.03449	53.4	0.06188	0.18492	0.52416				0.83293			0.9057
				0.7653	0.52314						0.3218	0.37674		53.6	0.0538	0.09324	53.6	0.09217	0.11129	53.6	0.16505	0.6926	53.6	0.23467	0.2596	53.6	0.80335	0.2649	53.6	0.03587	0.14745		53.6	0.08286	0.05444	0.05602	53.6	0.11978	0.09354	0.65819				0.57306			0.77403
				0.7227	0.50512						0.5927	0.37217		53.8	0.03141	0.06131	53.8	0.03836	0.11328	53.8	0.17866	0.80503	53.8	0.10414	0.12076	53.8	0.73295	0.13445	53.8	0.0255	0.06209		53.8	0.06784	0.07324	0.0538	53.8	0.05119	0.13438	0.70453				0.51656			0.71194
				0.7908	0.48739						0.505	0.47423		54	0.04415	0.07393	54	0.059	0.15379	54	0.17791	0.64901	54	0.24949	0.12988	54	0.7075	0.20941	54	0.04181	0.06772		54	0.06984	0.06469	0.04548	54	0.07596	0.13219	0.73278				0.73278			0.72344
				0.7616	0.46027						0.4079	0.438		54.2	0.05029	0.07327	54.2	0.04254	0.14772	54.2	0.19055	0.80083	54.2	0.25629	0.15466	54.2	0.76456	0.34204	54.2	0.08003	0.06053		54.2	0.07996	0.07986	0.02472	54.2	0.04122	0.08694	0.70668				0.67892			0.5189
				0.7968	0.47113						0.4275	0.46253		54.4	0.02836	0.06823	54.4	0.03197	0.13642	54.4	0.16532	0.63385	54.4	0.0426	0.28939	54.4	0.61821	0.17992	54.4	0.04008	0.07674		54.4	0.09163	0.09934	0.05838	54.4	0.04578	0.13983	0.72041				0.68369			0.70341
				0.8232	0.5601						0.4126	0.42932		54.6	0.01797	0.07369	54.6	0.10058	0.07474	54.6	0.13935	0.69265	54.6	0.37485	0.15404	54.6	0.73568	0.16521	54.6	0.01341	0.04173		54.6	0.07257	0.11351	0.0267	54.6	0.05155	0.0894	0.54918				0.98901			0.25227
				0.7877	0.50635						0.3751	0.48503		54.8	0.0285	0.0368	54.8	0.03819	0.11385	54.8	0.14104	0.62081	54.8	0.19324	0.18633	54.8	0.77939	0.20126	54.8	0.03568	0.03595		54.8	0.08737	0.09321	0.02723	54.8	0.06237	0.15629	0.66571				0.15236			0.46449
				0.7376	0.55717						0.2628	0.48812		55	0.03908	0.05666	55	0.03572	0.2057	55	0.18202	0.78047	55	0.19329	0.12799	55	0.92188	0.15501	55	0.0308	0.03529		55	0.08185	0.14496	0.04672	55	0.03415	0.16189	0.62934				0.76242			0.68513
				0.6447	0.49767						0.57	0.38944		55.2	0.03278	0.06288	55.2	0.01822	0.05973	55.2	0.15707	0.81784	55.2	0.29511	0.10188	55.2	0.62887	0.19317	55.2	0.04632	0.102		55.2	0.09357	0.16301	0.04624	55.2	0.05767	0.13125	0.83365				0.82207			0.33459
				0.8185	0.52127						0.4245	0.43301		55.4	0.05383	0.05037	55.4	0.06149	0.03435	55.4	0.25351	0.75007	55.4	0.21422	0.09967	55.4	0.82191	0.13711	55.4	0.07226	0.03483		55.4	0.06118	0.08652	0.06272	55.4	0.03847	0.15881	0.67952				0.56911			0.49176
				0.8147	0.54279						0.4527	0.42738		55.6	0.02313	0.08653	55.6	0.0835	0.08437	55.6	0.16001	0.75641	55.6	0.23922	0.04064	55.6	0.71972	0.25872	55.6	0.10104	0.12987		55.6	0.09441	0.06266	0.05136	55.6	0.0514	0.10417	0.76634				0.86214			0.57929
				0.8012	0.5336						0.339	0.40641		55.8	0.04702	0.07915	55.8	0.15328	0.07302	55.8	0.19626	0.70202	55.8	0.19742	0.07954	55.8	0.732	0.20852	55.8	0.04913	0.05926		55.8	0.03832	0.11284	0.05412	55.8	0.04769	0.19338	0.76575				0.81027			0.59429
				0.7411	0.52612						0.3869	0.37715		56	0.0355	0.07419	56	0.0823	0.05433	56	0.13178	0.69832	56	0.3007	0.12168	56	0.89286	0.20051	56	0.03379	0.0956		56	0.06121	0.08523	0.04663	56	0.06767	0.12325	0.617				0.96485			0.56221
				0.7578	0.47695						0.5008	0.41125		56.2	0.04841	0.06259	56.2	0.08616	0.13213	56.2	0.18049	0.78084	56.2	0.22256	0.18076	56.2	0.80954	0.19551	56.2	0.08829	0.08949		56.2	0.08125	0.07662	0.03095	56.2	0.00752	0.16754	0.69069				0.61161			0.68408
				0.6038	0.51254						0.423	0.44517		56.4	0.06069	0.06874	56.4	0.00829	0.14003	56.4	0.16571	0.73591	56.4	0.09039	0.16117	56.4	0.74851	0.22691	56.4	0.00998	0.12218		56.4	0.07237	0.04865	0.03239	56.4	0.04245	0.07814	0.63661				0.97555			0.59406
				0.6864	0.43861						0.4902	0.4429		56.6	0.05819	0.04125	56.6	0.09011	0.11808	56.6	0.19178	0.75053	56.6	0.26881	0.09427	56.6	0.5369	0.16712	56.6	0.05529	0.09449		56.6	0.09413	0.0788	0.02994	56.6	0.05152	0.09625	0.666				0.91917			0.67967
				0.7602	0.56948						0.4546	0.39934		56.8	0.06402	0.09167	56.8	0.09039	0.09193	56.8	0.19485	0.76222	56.8	0.25755	0.04564	56.8	0.84528	0.13884	56.8	0.07349	0.07457		56.8	0.06541	0.0548	0.04258	56.8	0.1206	0.07424	0.70411				0.95566			0.77227
				0.7355	0.49788						0.5412	0.4475		57	0.03503	0.08532	57	0.06914	0.14993	57	0.20848	0.6585	57	0.21413	0.12526	57	0.60673	0.22976	57	0.03326	0.09326		57	0.08128	0.08215	0.02676	57	0.14758	0.08703	0.74101				0.81673			0.65563
				0.7346	0.60228						0.5996	0.47312		57.2	0.04615	0.03873	57.2	0.07618	0.17016	57.2	0.21851	0.67892	57.2	0.32009	0.17593	57.2	0.74388	0.15929	57.2	0.05797	0.03775		57.2	0.08543	0.06399	0.06101	57.2	0.0999	0.09409	0.72544				0.95112			0.82391
				0.6851	0.6101						0.4401	0.42134		57.4	0.02292	0.05033	57.4	0.05633	0.06523	57.4	0.23502	0.86793	57.4	0.33384	0.15097	57.4	0.78288	0.21671	57.4	0.07097	0.05696		57.4	0.05617	0.04617	0.05605	57.4	0.02654	0.09723	0.6951				0.93965			0.3042
				0.7173	0.44252						0.4131	0.43501		57.6	0.04578	0.10228	57.6	0.06828	0.01963	57.6	0.16184	0.66431	57.6	0.25022	0.16423	57.6	0.70421	0.21196	57.6	0.06069	0.08923		57.6	0.05413	0.12434	0.07329	57.6	0.08252	0.11745	0.66211				0.93629			0.82876
				0.7853	0.58873						0.3323	0.39671		57.8	0.01158	0.08712	57.8	0.10307	0.14984	57.8	0.16154	0.71233	57.8	0.22079	0.1606	57.8	0.5596	0.11466	57.8	0.02142	0.04456		57.8	0.08014	0.10788	0.04644	57.8	0.10189	0.08983	0.74538				0.76676			0.83316
				0.569	0.51658						0.5225	0.45226		58	0.01487	0.12769	58	0.10379	0.18822	58	0.23675	0.64913	58	0.10273	0.137	58	0.83739	0.19877	58	0.03166	0.10125		58	0.08253	0.11125	0.04153	58	0.05868	0.12976	0.74839				0.86788			0.94847
				0.8313	0.51484						0.5607	0.42793		58.2	0.03577	0.07736	58.2	0.12141	0.07969	58.2	0.16244	0.70818	58.2	0.23532	0.14077	58.2	0.55737	0.32906	58.2	0.04856	0.10307		58.2	0.0895	0.1266	0.03951	58.2	0.06272	0.10889	0.81829				0.86841			0.78053
				0.8056	0.47903						0.612	0.43297		58.4	0.00826	0.10146	58.4	0.05985	0.09055	58.4	0.18703	0.70587	58.4	0.10103	0.14561	58.4	0.4867	0.25915	58.4	0.10155	0.05745		58.4	0.07722	0.07028	0.04482	58.4	0.05773	0.13575	0.14035				0.91385			0.29238
				0.758	0.57197						0.5158	0.38744		58.6	0.03407	0.06339	58.6	0.08298	0.07577	58.6	0.20539	0.70796	58.6	0.11714	0.10124	58.6	0.73025	0.16476	58.6	0.06735	0.05184		58.6	0.03469	0.09564	0.05507	58.6	0.03145	0.05015	0.26032				0.72687			0.73428
				0.7924	0.45709						0.5435	0.43334		58.8	0.07978	0.01236	58.8	0.1375	0.11692	58.8	0.14894	0.62344	58.8	0.01616	0.10311	58.8	0.7583	0.24922	58.8	0.0671	0.14093		58.8	0.07853	0.06255	0.03946	58.8	0.0506	0.13037	0.22908				0.78886			0.64027
				0.7768	0.49416						0.3922	0.46127		59	0.02489	0.06423	59	0.08695	0.17238	59	0.17275	0.68738	59	0.17403	0.08861	59	0.89776	0.20487	59	0.04281	0.06292		59	0.07965	0.08343	0.03407	59	0.06705	0.07864	0.14543				0.67492			0.71987
				0.5555	0.47985						0.4512	0.47412		59.2	0.01752	0.13364	59.2	0.06986	0.10654	59.2	0.17623	0.63335	59.2	0.15336	0.14705	59.2	0.82816	0.07033	59.2	0.07973	0.06064		59.2	0.06557	0.0785	0.05517	59.2	0	0.17776	0.15543				0.69249			0.18359
				0.6515	0.45232						0.2714	0.35969		59.4	0.03211	0.0493	59.4	0.07626	0.11077	59.4	0.16013	0.70036	59.4	0.09325	0.191	59.4	0.78042	0.27798	59.4	0.04073	0.06895		59.4	0.1117	0.05012	0.0487	59.4	0.04042	0.05142	0.23471				0.48554			0.801
				0.7418	0.43329						0.5055	0.51637		59.6	0.0634	0.03474	59.6	0.07559	0.09395	59.6	0.21911	0.72332	59.6	0.16618	0.05945	59.6	0.76218	0.25093	59.6	0.10297	0.14099		59.6	0.12186	0.11422	0.03505	59.6	0.05888	0.11249	0.76623				0.87074			0.40755
				0.7251	0.49692						0.5294	0.48674		59.8	0.05988	0.10502	59.8	0.06341	0.12574	59.8	0.18964	0.78592	59.8	0.29288	0.12225	59.8	0.74554	0.24173	59.8	0.06762	0.0948		59.8	0.06646	0.0693	0.02947	59.8	0.05461	0.17306	0.74286				0.84165			0.28094
				0.7071	0.51642						0.5954	0.49761		60	0.05577	0.07106	60	0.071	0.08447	60	0.13533	0.84778	60	0.19273	0.10645	60	0.65876	0.26788	60	0.0341	0.07475		60	0.06415	0.04916	0.05306	60	0.06126	0.20795	0.64522				0.48737			0.74731
				0.9151	0.48021						0.4149	0.41022		60.2	0.0405	0.04993	60.2	0.05614	0.05127	60.2	0.12956	0.7459	60.2	0.1438	0.13912	60.2	0.71985	0.13958	60.2	0.08953	0.0667		60.2	0.05571	0.0591	0.0311	60.2	0.06863	0.12821	0.70738				0.63666			0.37864
				0.8497	0.42329						0.4392	0.48071		60.4	0.03011	0.06467	60.4	0.03069	0.07998	60.4	0.14959	0.73435	60.4	0.13923	0.09272	60.4	0.52061	0.16611	60.4	0.07401	0.15302		60.4	0.06956	0.08446	0.05446	60.4	0.09505	0.08249	0.70123				0.4322			0.87501
				0.6426	0.48707						0.4554	0.5057		60.6	0.04962	0.06929	60.6	0.04135	0.1349	60.6	0.15884	0.64458	60.6	0.19499	0.02537	60.6	0.68149	0.05334	60.6	0.10701	0.18678		60.6	0.07143	0.06285	0.06569	60.6	0.06512	0.1245	0.82145				0.98046			0.73292
				0.7468	0.69737						0.3965	0.51784		60.8	0.03914	0.1036	60.8	0.09324	0.09174	60.8	0.19009	0.74386	60.8	0.14491	0.05907	60.8	0.9617	0.13259	60.8	0.07716	0.12084		60.8	0.07661	0.05565	0.04713	60.8	0.05965	0.088	0.78245				0.45843			0.10274
				0.4955	0.44467						0.3113	0.4178		61	0.01224	0.10816	61	0.02989	0.03265	61	0.12431	0.73922	61	0.15143	0.00138	61	0.82129	0.1464	61	0.07756	0.11662		61	0.06775	0.05772	0.04615	61	0.12457	0.07867	0.79705				0.70504			0.52209
				0.6734	0.58061						0.3925	0.39899		61.2	0.04631	0.05431	61.2	0.0598	0.15246	61.2	0.14121	0.86401	61.2	0.18758	0.1398	61.2	0.556	0.18045	61.2	0.06173	0.10986		61.2	0.05521	0.07546	0.06072	61.2	0.04692	0.10205	0.76005				0.87844			0.59509
				0.7873	0.52969						0.4789	0.43049		61.4	0.0365	0.07882	61.4	0.10939	0.10225	61.4	0.21588	0.69682	61.4	0.09134	0.10028	61.4	0.72428	0.15855	61.4	0.04659	0.06614		61.4	0.08041	0.06771	0.05006	61.4	0.08999	0.12513	0.74133				0.89567			0.52214
				0.8025	0.56602						0.3943	0.38901		61.6	0.00507	0.08398	61.6	0.055	0.07986	61.6	0.20601	0.64482	61.6	0.2034	0.13081	61.6	0.66555	0.17731	61.6	0.05759	0.10465		61.6	0.07025	0.08946	0.07904	61.6	0.00674	0.1009	0.6962				0.54212			0.52255
				0.6733	0.55762						0.4648	0.39243		61.8	0.04239	0.08655	61.8	0.0539	0.13825	61.8	0.19054	0.71763	61.8	0.14146	0.141	61.8	0.43072	0.16297	61.8	0.01544	0.12152		61.8	0.05946	0.08228	0.04503	61.8	0.04976	0.16824	0.66976				0.77624			0.4153
				0.8416	0.54848						0.368	0.43819		62	0.02002	0.14529	62	0.11012	0.13328	62	0.23337	0.81348	62	0.11952	0.15467	62	0.86231	0.13997	62	0.0537	0.08177		62	0.08204	0	0.04651	62	0.0326	0.21384	0.76539				0.79586			0.68539
				0.8045	0.59176						0.4392	0.45527		62.2	0.03476	0.07885	62.2	0.06309	0.07564	62.2	0.19216	0.7256	62.2	0.14127	0.04434	62.2	0.77932	0.15488	62.2	0.05177	0.11443		62.2	0.08478	0.11309	0.03761	62.2	0.07486	0.13684	0.77075				0.64696			0.77076
				0.8189	0.53181						0.4997	0.3773		62.4	0.06077	0.09046	62.4	0.05914	0.08554	62.4	0.13989	0.74903	62.4	0.06949	0.13216	62.4	0.74374	0.2179	62.4	0.0484	0.07637		62.4	0.13715	0.10737	0.0303	62.4	0.06644	0.14475	0.74269				0.55364			0.78241
				0.7365	0.5676						0.3556	0.35084		62.6	0.04249	0.04855	62.6	0.06027	0.07421	62.6	0.11203	0.99485	62.6	0.11597	0	62.6	0.59682	0.21466	62.6	0.07447	0.02739		62.6	0.08532	0.10744	0.05974	62.6	0.10221	0.07501	0.53703				0.70005			0.37885
				0.752	0.49773						0.2517	0.42306		62.8	0.0819	0.06539	62.8	0.1136	0.11463	62.8	0.26676	0.77978	62.8	0.24757	0.12592	62.8	0.70291	0.26641	62.8	0.06367	0.11913		62.8	0.0412	0.11058	0.00915	62.8	0.01582	0.13812	0.75729				0.66169			0.93934
				0.7299	0.53084						0.3188	0.45372		63	0.01208	0.0411	63	0.07973	0.12133	63	0.10543	0.65024	63	0.12302	0.05053	63	0.55874	0.20726	63	0.03075	0.07551		63	0.09665	0.12011	0.01267	63	0.03203	0.18579	0.74971				0.43966			0.96065
				0.804	0.47729						0.3117	0.45188		63.2	0.02305	0.07319	63.2	0.05639	0.14254	63.2	0.11035	0.64287	63.2	0.15398	0.10933	63.2	0.77217	0.1736	63.2	0.04575	0.0777		63.2	0.07185	0.11174	0.0522	63.2	0.04879	0.11124	0.70848				0.83163			0.89506
				0.6392	0.54314						0.3948	0.42431		63.4	0.04435	0.03604	63.4	0.10927	0.05935	63.4	0.14193	0.78848	63.4	0.15941	0.0798	63.4	0.67891	0.18825	63.4	0.09009	0.18295		63.4	0.0592	0.09969	0.0338	63.4	0.07421	0.07312	0.6812				0.5626			0.9234
				0.8089	0.49413						0.5287	0.44577		63.6	0.01663	0.06541	63.6	0.0192	0.12548	63.6	0.17478	0.74009	63.6	0.22662	0.24081	63.6	0.71601	0.28104	63.6	0.06612	0.07823		63.6	0.07013	0.11771	0.08236	63.6	0.06435	0.08745	0.68787				0.8205			0.83858
				0.686	0.56081						0.3419	0.42514		63.8	0.01028	0.09672	63.8	0.04231	0.13386	63.8	0.211	0.72923	63.8	0.2278	0.11411	63.8	0.77501	0.21887	63.8	0.05467	0.13534		63.8	0.08343	0.0635	0.05519	63.8	0.05664	0.11697	0.69632				0.91193			0.67976
				0.7902	0.54758						0.3796	0.46698		64	0.01391	0.08657	64	0.08763	0.05392	64	0.2165	0.78833	64	0.57696	0.15208	64	0.69328	0.21823	64	0.05948	0.08506		64	0.06572	0.14634	0.03427	64	0.07644	0.10328	0.58494				0.87722			0.94735
				0.6817	0.52289						0.5079	0.38111		64.2	0.0385	0.06954	64.2	0.06824	0.06998	64.2	0.19344	0.73332	64.2	0.17493	0.11	64.2	0.63319	0.19286	64.2	0.08095	0.11739		64.2	0.0702	0.10096	0.06324	64.2	0.10954	0.13962	0.75909				0.80794			0.5768
				0.7436	0.5587						0.3152	0.4336		64.4	0.04226	0.06959	64.4	0.03018	0.01324	64.4	0.19265	0.69129	64.4	0.10095	0.12737	64.4	0.80551	0.23247	64.4	0.06337	0.13224		64.4	0.10132	0.11028	0.06091	64.4	0.08903	0.07698	0.66495				0.62763			0.69796
				0.69	0.48778						0.464	0.47364		64.6	0.05049	0.06295	64.6	0.05266	0.04856	64.6	0.22106	0.74597	64.6	0.11754	0.13625	64.6	0.70265	0.15485	64.6	0.07315	0.11098		64.6	0.07286	0.12999	0.04957	64.6	0.09101	0.09915	0.77602				0.74922			0.52759
				0.7521	0.53008						0.2421	0.34966		64.8	0.02921	0.03295	64.8	0.06648	0.13406	64.8	0.1889	0.72212	64.8	0.15314	0.02474	64.8	0.71951	0.23857	64.8	0.04454	0.06675		64.8	0.04619	0.09659	0.01984	64.8	0.03836	0.1238	0.86795				0.7643			0.78156
				0.8221	0.55015						0.4516	0.44319		65	0.0312	0.08417	65	0.0924	0.11651	65	0.1595	0.66478	65	0.12512	0.27646	65	0.58781	0.17928	65	0.06714	0.09709		65	0.07995	0.09225	0.04042	65	0.02767	0.14846	0.64961				0.79583			0.83679
				0.7163	0.49681						0.2764	0.4276		65.2	0.06396	0.08695	65.2	0.09076	0.09862	65.2	0.18316	0.79283	65.2	0.10125	0.0967	65.2	0.60554	0.15416	65.2	0.06699	0.01594		65.2	0.08137	0.0666	0.0751	65.2	0.02017	0.1195	0.7211				0.89875			0.50348
				0.7225	0.56392						0.446	0.40244		65.4	0.03147	0.0904	65.4	0.05297	0.04106	65.4	0.12897	0.80459	65.4	0.10734	0.12546	65.4	0.63492	0.21796	65.4	0.09093	0.08483		65.4	0.03887	0.12712	0.05323	65.4	0.04723	0.09826	0.67769				0.95587			0.4315
				0.785	0.45816						0.4987	0.47725		65.6	0.03364	0.08275	65.6	0.04604	0.11446	65.6	0.2034	0.69857	65.6	0.17017	0.14743	65.6	0.79047	0.30154	65.6	0.05018	0.1161		65.6	0.07204	0.08007	0.05149	65.6	0.03896	0.10772	0.66513				0.68665			0.26174
				0.7148	0.54106						0.5458	0.41578		65.8	0.04593	0.08335	65.8	0.0834	0.04399	65.8	0.1924	0.72911	65.8	0.10598	0.13677	65.8	0.78309	0.27369	65.8	0.07362	0.06681		65.8	0.07365	0.09289	0.0449	65.8	0.13353	0.12533	0.65598				0.66732			0.88088
				0.5497	0.52479						0.4176	0.36774		66	0.05058	0.11738	66	0.03041	0.01599	66	0.1574	0.73517	66	0.10432	0.18593	66	0.72665	0.22466	66	0.06196	0.10333		66	0.06658	0.0984	0.04502	66	0.05059	0.11332	0.87123				0.87832			0.92439
				0.7061	0.55297						0.3541	0.43485		66.2	0.05732	0.02669	66.2	0.00447	0.07938	66.2	0.13978	0.72915	66.2	0.14911	0.03702	66.2	0.63671	0.13439	66.2	0.03597	0.05781		66.2	0.10255	0.10226	0.04775	66.2	0.03824	0.1405	0.70261				0.68859			0.22738
				0.6785	0.4796						0.4027	0.38119		66.4	0.03321	0.0631	66.4	0.06029	0.08875	66.4	0.13388	0.67075	66.4	0.21699	0.0495	66.4	0.31493	0.1969	66.4	0.05194	0.11892		66.4	0.09525	0.08221	0.0511	66.4	0.01875	0.06816	0.72659				0.84747			0.22804
				0.6681	0.39206						0.4397	0.43801		66.6	0.02717	0.08071	66.6	0.03446	0.12043	66.6	0.1898	0.75181	66.6	0.11543	0.10553	66.6	0.19319	0.17056	66.6	0.04655	0.09625		66.6	0.06645	0.12564	0.05268	66.6	0.02116	0.06953	0.73843				0.84446			0.28192
				0.7482	0.53078						0.2234	0.35163		66.8	0.01328	0.08305	66.8	0.0141	0.08276	66.8	0.10891	0.78538	66.8	0.05647	0.27682	66.8	0.36267	0.17304	66.8	0.04139	0.09918		66.8	0.07534	0.13031	0.0634	66.8	0.05507	0.12295	0.70856				0.8348			0.46721
				0.7985	0.56239						0.3322	0.38432		67	0.03889	0.0188	67	0.10021	0.1028	67	0.17511	0.82515	67	0.16328	0.20108	67	0.28097	0.1135	67	0.03739	0.09759		67	0.06358	0.06802	0.07204	67	0.05679	0.17127	0.7207				0.69346			0.63394
				0.6967	0.58451						0.3625	0.44043		67.2	0.01433	0.05125	67.2	0.04959	0.10585	67.2	0.18142	0.67674	67.2	0.06553	0.13064	67.2	0.21069	0.14984	67.2	0.03069	0.06787		67.2	0.06217	0.1143	0.04702	67.2	0.04634	0.10367	0.61942				0.93438			0.22466
				0.7698	0.57028						0.4671	0.43961		67.4	0.02184	0.06932	67.4	0.05135	0.11519	67.4	0.15836	0.75631	67.4	0.20113	0.11348	67.4	0.25513	0.19059	67.4	0.08222	0.05376		67.4	0.09014	0.07882	0.04742	67.4	0.0743	0.1106	0.6786				0.97595			0.19389
				0.6761	0.56953						0.5172	0.43751		67.6	0.05875	0.05293	67.6	0.0853	0.10665	67.6	0.23258	0.75459	67.6	0.16935	0.24671	67.6	0.27244	0.12165	67.6	0.07708	0.13783		67.6	0.08233	0.10113	0.04314	67.6	0.06673	0.14975	0.75036				0.76185			0.70662
				0.5853	0.53403						0.3815	0.40384		67.8	0.04662	0.08938	67.8	0.04138	0.12828	67.8	0.17581	0.77213	67.8	0.20769	0.16264	67.8	0.24081	0.15137	67.8	0.0549	0.1088		67.8	0.08247	0.08885	0.04699	67.8	0.08256	0.09062	0.74571				0.41133			0.41428
				0.6471	0.51649						0.5489	0.44284		68	0.06253	0.01628	68	0.08383	0.11811	68	0.1372	0.92132	68	0.21141	0.22743	68	0.29452	0.20379	68	0.03505	0.1078		68	0.0988	0.1079	0.05147	68	0.05593	0.13429	0.70336				0.84915			0.51798
				0.8532	0.55837						0.3432	0.36241		68.2	0.02706	0.04125	68.2	0.05638	0.09135	68.2	0.11095	0.7729	68.2	0.04604	0.3281	68.2	0.14799	0.15007	68.2	0.04673	0.1002		68.2	0.06048	0.09977	0.05785	68.2	0.06542	0.15798	0.69399				0.84722			0.4805
				0.7983	0.54352						0.4197	0.38467		68.4	0.05606	0.03407	68.4	0.06638	0.18483	68.4	0.18649	0.65027	68.4	0.22718	0.18833	68.4	0.15534	0.17728	68.4	0.03489	0.16488		68.4	0.06194	0.04193	0.04987	68.4	0.1024	0.03587	0.75466				0.72865			0.91516
				0.7694	0.56817						0.3928	0.38133		68.6	0.03419	0.04645	68.6	0.03559	0.12855	68.6	0.39461	0.63707	68.6	0.14181	0.0882	68.6	0.08938	0.07177	68.6	0.082	0.06134		68.6	0.09307	0.01381	0.071	68.6	0.08133	0.11474	0.76782				0.78515			0.71047
				0.7601	0.46523						0.3189	0.45656		68.8	0.02732	0.09639	68.8	0.03926	0.10731	68.8	0.91211	0.15665	68.8	0.21004	0.16303	68.8	0.24166	0.11072	68.8	0.01875	0.1113		68.8	0.07104	0.07862	0.04481	68.8	0.06111	0.10651	0.62424				0.87094			0.7642
				0.8231	0.54179						0.5626	0.51146		69	0.03506	0.06369	69	0.02473	0.12353	69	0.83888	0.17238	69	0.20396	0.20887	69	0.1486	0.21457	69	0.07684	0.06479		69	0.06351	0.06385	0.05744	69	0.04643	0.09901	0.64379				0.82814			0.70977
				0.7818	0.49182						0.4007	0.40491		69.2	0.05697	0.03816	69.2	0.1194	0.1313	69.2	0.93809	0.17015	69.2	0.23415	0.05456	69.2	0.14984	0.3013	69.2	0.04871	0.13009		69.2	0.08131	0.14391	0.0245	69.2	0.05623	0.1238	0.71114				0.30737			0.84571
				0.8182	0.54618						0.3855	0.38417		69.4	0.05428	0.03971	69.4	0.0459	0.11671	69.4	1.00981	0.13309	69.4	0.19484	0.29663	69.4	0.20987	0.12782	69.4	0.05814	0.07519		69.4	0.06112	0.13111	0.04124	69.4	0.06769	0.03558	0.66435				0.85755			0.39521
				0.7456	0.47736						0.3898	0.28675		69.6	0.03723	0.04502	69.6	0.13831	0.1387	69.6	0.95814	0.19555	69.6	0.16094	0.08521	69.6	0.07239	0.107	69.6	0.07093	0.04954		69.6	0.07668	0.11736	0.03854	69.6	0.06792	0.11225	0.64359				0.80423			0.70182
				0.8362	0.56443						0.334	0.28253		69.8	0.04224	0.11426	69.8	0.09439	0.09635	69.8	0.91998	0.10558	69.8	0.15779	0.18694	69.8	0.1888	0.19096	69.8	0.08972	0.0568		69.8	0.07189	0.1331	0.03488	69.8	0.0586	0.14404	0.70973				0.93136			0.58442
				0.7766	0.54081						0.3797	0.39106		70	0.06942	0.07987	70	0.05082	0.174	70	0.83203	0.20397	70	0.15958	0.08194	70	0.05626	0.05302	70	0.06946	0.07476		70	0.08002	0.06815	0.01871	70	0.08863	0.09443	0.67566				0.42305			0.23377
				0.8602	0.54083						0.2676	0.30516		70.2	0.03874	0.03465	70.2	0.12012	0.17197	70.2	0.90568	0.16902	70.2	0.17555	0.15282	70.2	0.01632	0.15358	70.2	0.07997	0.10847		70.2	0.09149	0.06575	0.04713	70.2	0.07741	0.15851	0.72206				0.925			0.82065
				0.6669	0.48715						0.3663	0.3962		70.4	0.03743	0.08022	70.4	0.09112	0.1069	70.4	1.05539	0.15921	70.4	0.19307	0.14107	70.4	0.19733	0.16743	70.4	0.03236	0.07259		70.4	0.09386	0.09066	0.06026	70.4	0.03906	0.16846	0.72188				0.76507			0.56099
				0.8233	0.42716						0.3343	0.33918		70.6	0.03817	0.12409	70.6	0.05232	0.14729	70.6	0.74606	0.19883	70.6	0.13877	0.22204	70.6	0.23029	0.15357	70.6	0.06379	0.06251		70.6	0.06852	0.0876	0.03693	70.6	0.05076	0.16979	0.65681				0.86421			0.93681
				0.712	0.52136						0.4438	0.41875		70.8	0.06558	0.09633	70.8	0.07316	0.19751	70.8	0	0.0031	70.8	0.08798	0.14133	70.8	0.08757	0.14601	70.8	0.05216	0.06869		70.8	0.06558	0.07613	0.04699	70.8	0.05687	0.12857	0.6488				0.85166			0.34766
				0.943	0.52964						0.442	0.33621		71	0.03012	0.0693	71	0.05424	0.12244	71	0.083	0.05384	71	0.1402	0.19491	71	0.33006	0.12649	71	0.01904	0.11256		71	0.06304	0.0723	0.04593	71	0.02973	0.15561	0.72246				0.64126			0.61915
				0.7197	0.53863						0.4752	0.35862		71.2	0.07911	0.04142	71.2	0.03705	0.18206	71.2	0.02988	0.04749	71.2	0.15332	0.13655	71.2	0.12517	0.08999	71.2	0.06927	0.08071		71.2	0.08769	0.13821	0.06705	71.2	0.06361	0.08589	0.63463				0.69352			0.14321
				0.9627	0.58831						0.3233	0.30685		71.4	0.04952	0.02217	71.4	0.04747	0.09942	71.4	0.06147	0.08094	71.4	0.19574	0.16437	71.4	0.26008	0.18291	71.4	0.06632	0.19761		71.4	0.06252	0.09354	0.04553	71.4	0.04984	0.18751	0.62666				0.55215			0.4828
				0.8751	0.49272						0.5774	0.36079		71.6	0.03481	0.02742	71.6	0.07239	0.08046	71.6	0.04672	0.06944	71.6	0.14155	0.1477	71.6	0.11228	0.13218	71.6	0.06845	0.1144		71.6	0.07531	0.09557	0.04909	71.6	0.08969	0.08284	0.60056				0.27176			0.68261
				0.8337	0.55028						0.401	0.31686		71.8	0.03079	0.11254	71.8	0.02101	0.22096	71.8	0.02153	0.02201	71.8	0.08575	0.04944	71.8	0.07212	0.03142	71.8	0.02345	0.15966		71.8	0.0718	0.10288	0.06958	71.8	0.09014	0.15161	0.7141				0.26504			0.95562
				0.795	0.61449						0.4607	0.38163		72	0.03738	0.07332	72	0.05758	0.10131	72	0.05876	0.02713	72	0.11819	0.15768	72	0.20254	0.26973	72	0.0519	0.05639		72	0.06832	0.04803	0.04067	72	0.07294	0.21207	0.61277				0.86133			0.29946
				0.7132	0.49449						0.5663	0.30722		72.2	0.02258	0.07678	72.2	0.0501	0.09774	72.2	0.02861	0.0298	72.2	0.15083	0.13843	72.2	0.21224	0.1652	72.2	0.04551	0.04605		72.2	0.09125	0.07574	0.06068	72.2	0.06244	0.10481	0.65161				0.66768			0.49915
				0.8468	0.54995						0.5783	0.36741		72.4	0.03281	0.03299	72.4	0.04907	0.16338	72.4	0.02158	0.04277	72.4	0.1449	0.09748	72.4	0.30238	0.07173	72.4	0.061	0.05075		72.4	0.06826	0.08215	0.04894	72.4	0.04934	0.10707	0.56286				0.85788			0.77083
				0.7083	0.45432						0.3962	0.42339		72.6	0.05765	0.0571	72.6	0.04099	0.10632	72.6	0.06563	0.02487	72.6	0.12878	0.04019	72.6	0.10813	0.23684	72.6	0.04977	0.06861		72.6	0.05062	0.13961	0.06252	72.6	0.08037	0.13427	0.69129				0.58048			0.55423
				0.7171	0.58075						0.3598	0.37665		72.8	0.03974	0	72.8	0.08492	0.12544	72.8	0.06339	0.05255	72.8	0.12941	0.09887	72.8	0.13931	0.09488	72.8	0.04241	0.07409		72.8	0.06296	0.0713	0.00148	72.8	0.04646	0.11847	0.72089				0.77099			0.31488
				0.8005	0.5643						0.2978	0.37493		73	0.03864	0.08896	73	0.12794	0.16344	73	0.07248	0.10981	73	0.15063	0.20961	73	0.20859	0.09932	73	0.03108	0.07561		73	0.07142	0.06301	0.04493	73	0.04618	0.17307	0.64604				0.72378			0.45465
				0.8757	0.51373						0.3812	0.31458		73.2	0.04979	0.08632	73.2	0.05965	0.11917	73.2	0.04323	0.04034	73.2	0.07687	0.13672	73.2	0.18035	0.13858	73.2	0.07212	0.02153		73.2	0.07924	0.06193	0.0226	73.2	0.04357	0.08966	0.62413				0.7432			0.32675
				0.6702	0.46379						0.6484	0.27381		73.4	0.02436	0.06866	73.4	0.05094	0.10251	73.4	0.07997	0.06154	73.4	0.18694	0.21254	73.4	0.19529	0.10439	73.4	0.08534	0.04769		73.4	0.05422	0.08531	0.06396	73.4	0.02777	0.16604	0.7602				0.70347			0.31519
				0.7776	0.5781						0.3742	0.35116		73.6	0.04256	0.09525	73.6	0.08111	0.1409	73.6	0.0578	0.07159	73.6	0.14708	0.08016	73.6	0.26994	0.0605	73.6	0.04144	0.13521		73.6	0.08438	0.09136	0.04106	73.6	0.03191	0.11872	0.68679				0.86182			0.89712
				0.6533	0.5376						0.3562	0.40947		73.8	0.0303	0.05047	73.8	0.06023	0.13695	73.8	0.05688	0.06206	73.8	0.17975	0.09748	73.8	0.14812	0.19296	73.8	0.06725	0.08316		73.8	0.06937	0.07109	0.0695	73.8	0.05026	0.1064	0.75155				0.8608			0.56708
				0.8952	0.52592						0.5803	0.35964		74	0.06267	0.04838	74	0.05887	0.16217	74	0.00898	0.0895	74	0.21325	0.10443	74	0.18032	0.14113	74	0.09925	0.09094		74	0.04833	0.08399	0.06713	74	0.0564	0.15542	0.66873				0.515			0.39793
				0.8476	0.55245						0.4353	0.3535		74.2	0.05509	0.10712	74.2	0.09283	0.09342	74.2	0.12413	0.0194	74.2	0.05854	0.11842	74.2	0.15497	0.11666	74.2	0.063	0.08197		74.2	0.06069	0.06593	0.01806	74.2	0.10416	0.11343	0.67276				0.45456			0.84391
				0.7262	0.46519						0.3642	0.35679		74.4	0.03103	0.08842	74.4	0.01933	0.1245	74.4	0.06641	0.09261	74.4	0.1489	0.10795	74.4	0.13969	0.0294	74.4	0.08987	0.07481		74.4	0.07865	0.09022	0.01485	74.4	0.08318	0.18837	0.73245				0.50484			0.4966
				0.6577	0.3979						0.5322	0.36805		74.6	0.06809	0.08095	74.6	0.05667	0.11479	74.6	0.06126	0.03846	74.6	0.17025	0.15288	74.6	0.23394	0.10922	74.6	0.07632	0.10464		74.6	0.06369	0.05639	0.05334	74.6	0.09303	0.07329	0.68819				0.69546			0.62125
				0.7705	0.55159						0.5131	0.42273		74.8	0.09334	0.01658	74.8	0.05115	0.08085	74.8	0.06164	0.10447	74.8	0.15439	0.17604	74.8	0.10637	0.16058	74.8	0.09249	0.08851		74.8	0.08235	0.06841	0.02731	74.8	0.0707	0.11473	0.83237				0.72959			0.93315
				0.9186	0.46276						0.39	0.37392		75	0.06158	0.0302	75	0.04451	0.11879	75	0.03742	0.05823	75	0.23269	0.16212	75	0.18551	0.04246	75	0.07836	0.14437		75	0.09132	0.06644	0.06169	75	0.02876	0.07573	0.63449				0.74069			0.7945
				0.8356	0.46967						0.1815	0.33715		75.2	0.0665	0.05292	75.2	0.07698	0.13959	75.2	0.0308	0.11273	75.2	0.10618	0.16821	75.2	0.10337	0.12987	75.2	0.04834	0.07963		75.2	0.08669	0.08174	0.03636	75.2	0.02724	0.11576	0.7532				0.67549			0.54191
				0.8452	0.44627						0.2299	0.30696		75.4	0.05675	0.05739	75.4	0.09987	0.18495	75.4	0.02243	0.05049	75.4	0.30259	0.14042	75.4	0.2106	0.18066	75.4	0.06837	0.10175		75.4	0.09573	0.0889	0.0699	75.4	0.05028	0.09494	0.70511				0.6472			0.98184
				0.7093	0.53487						0.2093	0.3369		75.6	0.03011	0.11298	75.6	0.03104	0.18123	75.6	0.03433	0.05184	75.6	0.09622	0.13705	75.6	0.19917	0.1518	75.6	0.00852	0.13676		75.6	0.10462	0.10617	0.04331	75.6	0.06525	0.10766	0.51513				0.17278			0.97941
				0.7915	0.42803						0.08	0.2949		75.8	0.02441	0.05234	75.8	0.08063	0.11781	75.8	0.03435	0.06332	75.8	0.19958	0.21227	75.8	0.17026	0.21644	75.8	0.07226	0.1207		75.8	0.09563	0.11558	0.02335	75.8	0.0767	0.07857	0.62674				0.53024			0.2103
				0.8062	0.45139						0.2006	0.26482		76	0.04657	0.08913	76	0.07885	0.06505	76	0.02182	0.01946	76	0.14217	0.04472	76	0.2223	0.09761	76	0.03589	0.0838		76	0.07642	0.11858	0.06054	76	0.02928	0.13116	0.72038				0.92183			0.38203
				0.9702	0.45037						0.4396	0.36205		76.2	0.04628	0.1277	76.2	0.06181	0.16108	76.2	0.09543	0.06537	76.2	0.1435	0.08866	76.2	0.09103	0.14982	76.2	0.05251	0.0689		76.2	0.08337	0.14611	0.05679	76.2	0.07557	0.17954	0.68768				0.89011			0.53757
				0.8289	0.54253						0.3863	0.42244		76.4	0.0521	0.03879	76.4	0.06517	0.09172	76.4	0.04411	0.06509	76.4	0.18427	0.18352	76.4	0.06636	0.11328	76.4	0.08382	0.11901		76.4	0.04869	0.04355	0.03787	76.4	0.02892	0.14624	0.68794				0.78943			0.91227
				0.7044	0.42795						0.5639	0.35775		76.6	0.0037	0.03803	76.6	0.07391	0.06425	76.6	0.06536	0.04957	76.6	0.10148	0.15675	76.6	0.09455	0.0711	76.6	0.07314	0.13924		76.6	0.07183	0.03977	0.04935	76.6	0.07057	0.16071	0.56784				0.93707			0.47012
				0.724	0.45543						0.2256	0.30953		76.8	0.03084	0.04454	76.8	0.05405	0.10683	76.8	0.03837	0.0433	76.8	0	0.17979	76.8	0	0.18355	76.8	0.04289	0.10735		76.8	0.06852	0.07724	0.05868	76.8	0.06619	0.11073	0.64549				0.95825			0.45415
				0.7927	0.45508						0.4845	0.28396		77	0.0388	0.05242	77	0.05666	0.08834	77	0.10647	0.11455	77	0.12599	0.138	77	0.13228	0.16528	77	0.05628	0.07825		77	0.05481	0.10628	0.03822	77	0.0906	0.12389	0.70324				0.84412			0.26487
				0.8545	0.5265						0.4516	0.33349		77.2	0.05863	0.09031	77.2	0.06366	0.09487	77.2	0.04618	0.08721	77.2	0.1045	0.2112	77.2	0.16837	0.11453	77.2	0.08493	0.12234		77.2	0.08509	0.13214	0.04348	77.2	0.0571	0.12937	0.62516				0.7297			0.62345
				0.9184	0.41962						0.4787	0.32559		77.4	0.03681	0.06832	77.4	0.03019	0.09294	77.4	0.0372	0.11753	77.4	0.12741	0.13542	77.4	0.07974	0.22311	77.4	0.08108	0.09458		77.4	0.07645	0.09422	0.05859	77.4	0.06438	0.12374	0.71043				0.78749			0.33332
				0.817	0.56989						0.5338	0.3396		77.6	0.04872	0.07361	77.6	0.09244	0.18692	77.6	0.07341	0.04958	77.6	0.11333	0.23676	77.6	0.09901	0.11927	77.6	0.06064	0.11568		77.6	0.13449	0.09152	0.03196	77.6	0.09494	0.20002	0.76389				0.6381			0.3822
				0.6565	0.57992						0.545	0.36033		77.8	0.05638	0.07666	77.8	0.08727	0.09711	77.8	0.00391	0.07944	77.8	0.12047	0.2034	77.8	0.13379	0.15068	77.8	0.03534	0.06775		77.8	0.11093	0.09338	0.02816	77.8	0.06091	0.1483	0.68524				0.58809			0.57424
				0.8666	0.48334						0.4038	0.30802		78	0.04793	0.05927	78	0.09078	0.13522	78	0.04503	0.04106	78	0.23435	0.21516	78	0.08261	0.08966	78	0.06938	0.08962		78	0.0777	0.13074	0.03749	78	0.09174	0.10734	0.7286				0.97054			0.3002
				0.7899	0.48119						0.3711	0.36715		78.2	0.04298	0.0199	78.2	0.08065	0.17248	78.2	0.03096	0.0976	78.2	0.17501	0.13841	78.2	0.09116	0.04156	78.2	0.04526	0.11225		78.2	0.07348	0.08991	0.02666	78.2	0.0457	0.06671	0.73448				0.71825			0.37074
				0.7222	0.54259						0.3863	0.40182		78.4	0.04455	0.03155	78.4	0.09468	0.0566	78.4	0.04616	0.08034	78.4	0.15679	0.12525	78.4	0.17612	0.11881	78.4	0.05875	0.11621		78.4	0.09275	0.0811	0.04033	78.4	0.06097	0.09962	0.65431				-0.12789			0.52547
				0.9212	0.48725						0.3767	0.31062		78.6	0.05874	0.0157	78.6	0.0116	0.13034	78.6	0.06527	0.0538	78.6	0.13317	0.19335	78.6	0.10066	0.16145	78.6	0.08635	0.05743		78.6	0.11779	0.07059	0.04547	78.6	0.04966	0.13086	0.75671				0.55134			0.16858
				0.93	0.42445						0.5784	0.38286		78.8	0.07756	0.03729	78.8	0.0724	0.14096	78.8	0.05702	0.09265	78.8	0.16213	0.16669	78.8	0.10886	0.11725	78.8	0.06128	0.07088		78.8	0.05745	0.10295	0.06233	78.8	0.06691	0.06666	0.58465				0.73501			0.58508
				0.7857	0.43787						0.3342	0.33954		79	0.08278	0.01489	79	0.07117	0.10521	79	0.04186	0.07434	79	0.11838	0.02351	79	0.12589	0.14049	79	0.02512	0.06961		79	0.09002	0.09519	0.06966	79	0.11819	0.09473	0.65027				0.47851			0.61313
				0.735	0.5158						0.6024	0.39377		79.2	0.05268	0.02104	79.2	0.05822	0.01798	79.2	0.06098	0.05485	79.2	0.10682	0.00849	79.2	0.35823	0.05172	79.2	0.0078	0.13798		79.2	0.08974	0.07977	0.04951	79.2	0.07633	0.06762	0.7658				0.88492			0.33012
				0.9165	0.47496						0.4906	0.35236		79.4	0.03448	0.0526	79.4	0.0976	0.1127	79.4	0.03639	0.08976	79.4	0.17079	0.1346	79.4	0.07185	0.08355	79.4	0.04732	0.06424		79.4	0.07956	0.07551	0.04226	79.4	0.06531	0.15421	0.71677				0.88782			0.515
				0.8041	0.41529						0.5089	0.35065		79.6	0.05687	0.07014	79.6	0.07317	0.02892	79.6	0.02931	0.14407	79.6	0.14224	0.19044	79.6	0.2303	0.10443	79.6	0.04863	0.08796		79.6	0.07104	0.10995	0.03493	79.6	0.08962	0.15225	0.72852				0.8391			0.25503
				0.7486	0.5186						0.3756	0.40917		79.8	0.0498	0.07058	79.8	0.10425	0.09082	79.8	0.07467	0.0389	79.8	0.19552	0.09389	79.8	0.14005	0.11275	79.8	0.06793	0.05146		79.8	0.07352	0.08064	0.0476	79.8	0.04099	0.16396	0.68686				0.95481			0.71747
				0.7255	0.53691						0.5367	0.52997		80	0.06438	0.06162	80	0.12711	0.08264	80	0.0714	0.01842	80	0.21046	0.19945	80	0.28706	0.14367	80	0.06161	0.15446		80	0.09372	0.11364	0.06193	80	0.07207	0.07559	0.61876				0.61433			0.40995
				0.6405	0.4698						0.5462	0.52125		80.2	0.04816	0.09509	80.2	0.04997	0.12182	80.2	0.06231	0.07701	80.2	0.1892	0.14283	80.2	0.19354	0.20062	80.2	0.02387	0.07215		80.2	0.07327	0.08395	0.02282	80.2	0.09864	0.11904	0.62611				0.82405			0.70007
				0.6587	0.44213						0.6106	0.60559		80.4	0.04477	0.07434	80.4	0.08555	0.14452	80.4	0.10001	0.01694	80.4	0.09363	0.30043	80.4	0.3334	0.17417	80.4	0.06359	0.10637		80.4	0.08724	0.09073	0.03453	80.4	0.09236	0.14998	0.74969				0.41979			0.25223
				0.7231	0.58737						0.6706	0.59471		80.6	0.02367	0.06611	80.6	0.01635	0.05205	80.6	0.05567	0.03365	80.6	0.11282	0.10549	80.6	0.26663	0.20462	80.6	0.09329	0.11976		80.6	0.07566	0.08913	0.05121	80.6	0.07094	0.18842	0.77074				0.56668			0.2037
				0.7169	0.5568						0.5734	0.59869		80.8	0.05566	0.08742	80.8	0.03296	0.17657	80.8	0.08294	0.05159	80.8	0.17809	0.16826	80.8	0.34701	0.20702	80.8	0.05769	0.03526		80.8	0.09238	0.08841	0.0551	80.8	0.09633	0.10346	0.81414				0.70367			0.56556
				0.7335	0.55356						0.5994	0.48281		81	0.02241	0.12068	81	0.08839	0.18924	81	0.02513	0.04303	81	0.15292	0.19418	81	0.3657	0.10243	81	0.09386	0.12769		81	0.1228	0.10429	0.03018	81	0.05013	0.09907	0.74394				0.53519			0.81442
				0.7765	0.43987						0.6062	0.46161		81.2	0.07873	0.08007	81.2	0.07059	0.14659	81.2	0.07933	0.02222	81.2	0.23585	0.17145	81.2	0.2908	0.20035	81.2	0.04723	0.15103		81.2	0.08963	0.11681	0.01886	81.2	0.05352	0.15377	0.7137				0.84118			0.65924
				0.746	0.42221						0.535	0.49025		81.4	0.03193	0.07288	81.4	0.05501	0.16353	81.4	0.06423	0.07461	81.4	0.10594	0.04678	81.4	0.2315	0.07433	81.4	0.04992	0.06876		81.4	0.09995	0.08312	0.04461	81.4	0.07411	0.04575	0.67054				0.97			0.64976
				0.6769	0.50487						0.4458	0.4341		81.6	0.03862	0.08263	81.6	0.08634	0.0421	81.6	0.09795	0.02696	81.6	0.0815	0.16583	81.6	0.46525	0.21303	81.6	0.05921	0.13518		81.6	0.08174	0.08072	0.01667	81.6	0.08286	0.19798	0.67471				0.90068			0.55231
				1.0192	0.51984						0.6254	0.47242		81.8	0.02768	0.07525	81.8	0.08478	0.09961	81.8	0.0783	0.02935	81.8	0.04632	0.17419	81.8	0.08797	0	81.8	0.04656	0.07019		81.8	0.07546	0.08588	0.06266	81.8	0.10771	0.03897	0.85104				0.93079			0.67426
				0.8888	0.47563						0.603	0.5342		82	0.03242	0.08432	82	0.06554	0.12876	82	0.062	0.04213	82	0.09622	0.2036	82	0.14964	0.09471	82	0.03899	0.12951		82	0.1016	0.07814	0.06158	82	0.06166	0.12908	0.83466				0.38081			0.46436
				0.7677	0.448						0.6657	0.52005		82.2	0.01757	0.04879	82.2	0.08487	0.07088	82.2	0.07372	0.07789	82.2	0.16299	0.23697	82.2	0.29502	0.25703	82.2	0.07204	0.17292		82.2	0.08209	0.04598	0.07231	82.2	0.0611	0.15066	0.79232				0.68136			0.21894
				0.8155	0.50644						0.5964	0.63096		82.4	0.01442	0.07974	82.4	0.04536	0.11636	82.4	0.04586	0.05986	82.4	0.13384	0.15516	82.4	0.19668	0.21346	82.4	0.09917	0.09193		82.4	0.0917	0.0273	0.05087	82.4	0.06443	0.1737	0.83007				0.84736			0.46477
				0.7364	0.46838						0.6167	0.50219		82.6	0.06789	0.06831	82.6	0.10743	0.21976	82.6	0.03167	0.04348	82.6	0.16762	0.02487	82.6	0.1211	0.22272	82.6	0.0457	0.03897		82.6	0.10246	0.09932	0.07638	82.6	0.07675	0.12235	0.6702				0.57347			0.8252
				0.8299	0.56871						0.5769	0.59798		82.8	0.03651	0.05281	82.8	0.04912	0.20115	82.8	0.0378	0.05826	82.8	0.19716	0.10544	82.8	0.11528	0.12201	82.8	0.04221	0.08789		82.8	0.12326	0.06213	0.06621	82.8	0.03843	0.11318	0.73357				0.52083			0.71383
				0.9445	0.473						0.5503	0.52619		83	0.03916	0.06794	83	0.04091	0.12993	83	0.08686	0.00257	83	0.26439	0.18035	83	0.29649	0.20121	83	0.07217	0.04066		83	0.09493	0.10109	0.0606	83	0.05078	0.08475	0.8467				0.94547			0.44014
				0.8111	0.41355						0.5694	0.53344		83.2	0.04308	0.07833	83.2	0.06737	0.08925	83.2	0.02083	0.10249	83.2	0.19378	0.1529	83.2	0.2312	0.06339	83.2	0.03545	0.06404		83.2	0.07171	0.13337	0.05773	83.2	0.038	0.0821	0.74257				0.85889			0.52782
				0.7996	0.50432						0.6678	0.65686		83.4	0.04713	0.08333	83.4	0.07891	0.10151	83.4	0.0257	0.06204	83.4	0.17738	0.20688	83.4	0.34088	0.11777	83.4	0.01767	0.07088		83.4	0.07847	0.0834	0.07051	83.4	0.01556	0.15803	0.79764				0.66724			0.75725
				0.7384	0.57788						0.5521	0.52213		83.6	0.03465	0.07851	83.6	0.04045	0.0997	83.6	0.02146	0.02659	83.6	0.13127	0.19025	83.6	0.32477	0.03183	83.6	0.04684	0.1352		83.6	0.08696	0.08783	0.06699	83.6	0.09714	0.11327	0.74922				0.85694			0.52457
				0.4583	0.38955						0.4937	0.55021		83.8	0.05403	0.05342	83.8	0.09276	0.09954	83.8	0.03567	0.045	83.8	0.20134	0.13066	83.8	0.33714	0.15713	83.8	0.05734	0.09989		83.8	0.09045	0.10031	0.04751	83.8	0.0376	0.05332	0.79483				0.94026			0.82862
				0.8516	0.44669						0.4635	0.56397		84	0.0399	0.06879	84	0.06593	0.127	84	0.03047	0.09925	84	0.05319	0.20059	84	0.24161	0.09009	84	0.05333	0.16823		84	0.09898	0.11648	0.04332	84	0.03369	0.06979	0.6899				0.4202			0.61741
				0.8102	0.47998						0.7111	0.55374		84.2	0.06218	0.08502	84.2	0.0921	0.05449	84.2	0.02783	0.05993	84.2	0.07334	0.11503	84.2	0.20123	0.09281	84.2	0.05555	0.10823		84.2	0.07	0.06623	0.06706	84.2	0.01977	0.14218	0.67837				0.74329			0.60566
				0.8889	0.50751						0.6477	0.44879		84.4	0.0325	0.09193	84.4	0.03748	0.12519	84.4	0.04039	0.07048	84.4	0.14986	0.10415	84.4	0.36384	0.13543	84.4	0.06435	0.10237		84.4	0.07122	0.10581	0.06787	84.4	0.02928	0.07666	0.76581				0.43869			0.5613
				0.8016	0.6671						0.5231	0.47621		84.6	0.02758	0.07069	84.6	0.12342	0.03235	84.6	0.01786	0.0246	84.6	0.12192	0.17035	84.6	0.21513	0.11462	84.6	0.04794	0.08919		84.6	0.08919	0.10206	0.04619	84.6	0.04354	0.12864	0.72111				0.84359			0.35525
				0.6333	0.46301						0.9912	0.48537		84.8	0.01018	0.08008	84.8	0.04903	0.05791	84.8	0.06182	0.05063	84.8	0.10075	0.14306	84.8	0.31254	0.11952	84.8	0.06757	0.12019		84.8	0.06073	0.10369	0.06155	84.8	0.00925	0.13414	0.75523				0.76999			0.39922
				0.5838	0.5709						0.7687	0.45583		85	0.0297	0.09218	85	0.07055	0.16574	85	0.0602	0.04645	85	0.18456	0.16922	85	0.19235	0.12514	85	0.00981	0.07828		85	0.06718	0.09921	0.07054	85	0.05625	0.09247	0.88979				0.65365			0.50534
				0.5036	0.6093						0.8219	0.52639		85.2	0.01733	0.07973	85.2	0.02925	0.18494	85.2	0.06294	0.10676	85.2	0.1614	0.06712	85.2	0.33082	0.26076	85.2	0.05361	0.11705		85.2	0.07376	0.08484	0.0661	85.2	0.07008	0.12879	0.80642				0.4421			0.86996
				0.6294	0.33287						0.4955	0.56199		85.4	0.02838	0.09905	85.4	0.06538	0.15344	85.4	0.09504	0.05908	85.4	0.18672	0.14841	85.4	0.19823	0.10465	85.4	0.05367	0.07332		85.4	0.08034	0.0899	0.0506	85.4	0.04181	0.11489	0.81619				0.81903			0.24393
				0.8586	0.41595						0.4822	0.49994		85.6	0.04859	0.09009	85.6	0.04722	0.14399	85.6	0.07816	0.1071	85.6	0.19229	0.09004	85.6	0.23919	0.18403	85.6	0.10342	0.09177		85.6	0.08922	0.07594	0.04881	85.6	0.04002	0.10907	0.7492				0.9371			0.45461
				0.9301	0.47535						0.7664	0.46652		85.8	0.04332	0.10142	85.8	0.12898	0.14076	85.8	0.01156	0.04191	85.8	0.10572	0.15714	85.8	0.21998	0.20336	85.8	0.08623	0.08131		85.8	0.08411	0.06082	0.06597	85.8	0.0407	0.19327	0.71998				0.92669			0.40805
				0.851	0.48279						0.6578	0.39589		86	0.03331	0.09929	86	0.09139	0.09343	86	0.03089	0.09234	86	0.08791	0.15493	86	0.25119	0.22948	86	0.02853	0.09876		86	0.098	0.10042	0.05699	86	0.07269	0.14724	0.71628				0.87414			0.86332
				0.7868	0.52405						0.5312	0.61922		86.2	0.0564	0.10125	86.2	0.06078	0.04918	86.2	0.06575	0.05485	86.2	0.20507	0.00512	86.2	0.20163	0.1992	86.2	0.04879	0.11375		86.2	0.07559	0.06789	0.0579	86.2	0.0363	0.10409	0.76238				0.76309			0.60678
				0.7808	0.41897						0.8136	0.51912		86.4	0.03706	0.0558	86.4	0.08746	0.04992	86.4	0.04089	0.085	86.4	0.07653	0.02127	86.4	0.21312	0.07703	86.4	0.0935	0.14141		86.4	0.05921	0.07247	0.06485	86.4	0.07329	0.08411	0.69373				0.90466			0.24157
				0.8414	0.49121						0.6497	0.37578		86.6	0.03555	0.07415	86.6	0.11671	0.102	86.6	0.00646	0.02246	86.6	0.1889	0.10182	86.6	0.23052	0.10154	86.6	0.09289	0.07292		86.6	0.07709	0.09769	0.06207	86.6	0.08134	0.16823	0.4398				0.81507			0.35314
				0.7916	0.44069						0.8416	0.41132		86.8	0.03716	0.02428	86.8	0.11485	0.11752	86.8	0.06075	0.04815	86.8	0.12159	0.15146	86.8	0.20813	0.12767	86.8	0.04374	0.07354		86.8	0.10218	0.05359	0.04546	86.8	0.02214	0.07937	0.68749				0.4904			0.46802
				0.7911	0.40596						0.425	0.5395		87	0.03879	0.07499	87	0.09366	0.09035	87	0.05726	0.0666	87	0.14261	0.10243	87	0.38696	0.22591	87	0.05879	0.11765		87	0.07863	0.08966	0.03439	87	0.05289	0.18129	0.75949				0.66484			0.55726
				0.7097	0.42047						0.653	0.28794		87.2	0.0404	0.04152	87.2	0.05214	0.13311	87.2	0.06368	0.04926	87.2	0.1634	0.1321	87.2	0.25985	0.17572	87.2	0.06305	0.04261		87.2	0.07791	0.02223	0.05515	87.2	0.05099	0.18877	0.7413				0.76593			0.71733
				0.7837	0.5088						0.5137	0.45019		87.4	0.03252	0.04808	87.4	0.06065	0.11936	87.4	0.05387	0.06182	87.4	0.19706	0.09384	87.4	0.25791	0.12519	87.4	0.04623	0.09812		87.4	0.08698	0.07553	0.03866	87.4	0.04684	0.15645	0.79787				0.8606			0.5127
				0.5871	0.37302						0.6083	0.3896		87.6	0.03804	0.10026	87.6	0.04621	0.07763	87.6	0.05116	0.06358	87.6	0.24234	0.1381	87.6	0.39079	0.12259	87.6	0.07846	0.10894		87.6	0.0739	0.09919	0.04661	87.6	0.05194	0.13606	0.83191				0.98924			0.49843
				0.7731	0.38005						0.6053	0.46035		87.8	0.07056	0.08655	87.8	0.04584	0.16594	87.8	0.04708	0.02625	87.8	0.14069	0.04497	87.8	0.15799	0.15154	87.8	0.0287	0.02664		87.8	0.09608	0.1124	0.02336	87.8	0.02455	0.0772	0.7656				0.57047			0.4419
				0.8144	0.5719						0.6437	0.56702		88	0.03894	0.09231	88	0.04866	0.24165	88	0.06204	0.05183	88	0.18632	0.09202	88	0.19536	0.19455	88	0.05528	0.04674		88	0.12327	0.04559	0.01127	88	0.05568	0.15519	0.81847				0.95895			0.54995
				0.7978	0.3934						0.5525	0.47174		88.2	0.05962	0.06577	88.2	0.01842	0.09092	88.2	0.07317	0.05777	88.2	0.15885	0.05265	88.2	0.29645	0.10547	88.2	0.05132	0.07895		88.2	0.07015	0.0736	0.03462	88.2	0.06196	0.09645	0.7814				0.67907			0.62339
				0.8221	0.32263						0.7332	0.5285		88.4	0.04381	0.06727	88.4	0.00859	0.17303	88.4	0.05246	0.03579	88.4	0.21461	0.09868	88.4	0.2989	0.23727	88.4	0.07251	0.09587		88.4	0.07333	0.0798	0.05442	88.4	0.09685	0.06666	0.7695				0.61082			0.59941
				1.018	0.30974						0.5945	0.48511		88.6	0.02555	0.10251	88.6	0.02983	0.12758	88.6	0.05299	0.03593	88.6	0.12119	0.19538	88.6	0.24056	0.13613	88.6	0.1496	0.12127		88.6	0.11683	0.06216	0.02779	88.6	0.05538	0.0967	0.81356				0.70212			0.70404
				0.9904	0.30709						0.8753	0.51377		88.8	0.05538	0.09738	88.8	0.03572	0.14698	88.8	0.10587	0.06478	88.8	0.21439	0.14528	88.8	0.24832	0.15894	88.8	0.05446	0.10438		88.8	0.08965	0.04352	0.03809	88.8	0.05994	0.14679	0.91264				0.74704			0.90348
				0.9105	0.46104						0.7477	0.41265		89	0.03777	0.08307	89	0.05155	0.14301	89	0.06197	0.04914	89	0.09141	0.12785	89	0.14799	0.13882	89	0.06631	0.08232		89	0.09022	0.04771	0.02961	89	0.05153	0.14044	0.81385				0.9344			0.58807
				0.7436	0.36994						0.6294	0.46151		89.2	0.03829	0.0462	89.2	0.0376	0.04788	89.2	0.00826	0.0505	89.2	0.28247	0.14088	89.2	0.24537	0.20733	89.2	0.05812	0.0814		89.2	0.12419	0.05085	0.05217	89.2	0.0888	0.10767	0.70507				0.7372			0.65561
				1.0287	0.41269						0.4236	0.39912		89.4	0.03947	0.09416	89.4	0.06029	0.04501	89.4	0.04586	0.05534	89.4	0.19368	0.15203	89.4	0.20391	0.14166	89.4	0.07274	0.0625		89.4	0.1545	0.08466	0.02536	89.4	0.05767	0.13887	0.82427				0.59229			0.85734
				0.6285	0.44227						0.6001	0.43783		89.6	0.04428	0.0577	89.6	0.04912	0.06871	89.6	0.06021	0.09141	89.6	0.24212	0.11645	89.6	0.19304	0.26318	89.6	0.0666	0.06728		89.6	0.0762	0.09564	0.03928	89.6	0.07555	0.06865	0.73647				0.90922			0.52664
				0.812	0.45003						0.5576	0.35542		89.8	0.02585	0.06215	89.8	0.0577	0.14755	89.8	0.06533	0.07699	89.8	0.12347	0.10707	89.8	0.22122	0.08417	89.8	0.06175	0.07566		89.8	0.11999	0.08111	0.0582	89.8	0.06576	0.1352	0.58708				0.72618			0.80315
				0.9246	0.55232						0.6255	0.40539		90	0.02846	0.03863	90	0.09032	0.10555	90	0.07705	0.0317	90	0.04196	0.10096	90	0.15528	0.05116	90	0.04226	0.05348		90	0.09596	0.08574	0.04068	90	0.07596	0.13038	0.87742				0.73941			0.63893
				0.9476	0.3662						0.3525	0.42474		90.2	0.04354	0.09134	90.2	0.08239	0.06991	90.2	0.01766	0.05233	90.2	0.153	0.17219	90.2	0.16703	0.21522	90.2	0.04049	0.12639		90.2	0.09039	0.09329	0.07266	90.2	0.04779	0.0689	0.78074				0.9777			0.4775
				0.8529	0.52941						0.5113	0.5003		90.4	0.05	0.10596	90.4	0.08389	0.13745	90.4	0.0705	0.01928	90.4	0.04139	0.13115	90.4	0.20943	0.2447	90.4	0.05984	0.14247		90.4	0.10169	0.03247	0.06336	90.4	0.03986	0.15083	0.7461				0.52994			0.3685
				0.805	0.42004						0.7265	0.4488		90.6	0.06591	0.08936	90.6	0.04314	0.09059	90.6	0.05114	0.06931	90.6	0.10278	0.214	90.6	0.27904	0.24826	90.6	0.02094	0.05759		90.6	0.06212	0.07673	0.05393	90.6	0.10388	0.05652	0.83244				0.92998			0.42713
				0.8222	0.41741						0.6596	0.52025		90.8	0.07393	0.09278	90.8	0.06582	0.17047	90.8	0.0584	0.09963	90.8	0.17245	0.0784	90.8	0.25319	0.11057	90.8	0.05917	0.20209		90.8	0.10951	0.10539	0.05761	90.8	0.09042	0.10206	0.69794				0.361			0.70709
				0.9243	0.43466						0.483	0.52288		91	0.05407	0.11113	91	0.07351	0.1525	91	0.05138	0.04091	91	0.19016	0.25938	91	0.35778	0.11214	91	0.06512	0.05683		91	0.08947	0.08927	0.06244	91	0.04338	0.14699	0.80215				0.99126			0.1615
				0.7686	0.51091						0.5512	0.53607		91.2	0.05724	0.13266	91.2	0.08414	0.14336	91.2	0.03879	0.05476	91.2	0.05551	0.20332	91.2	0.22747	0.0763	91.2	0.04303	0.11071		91.2	0.09804	0.02663	0.01801	91.2	0.03912	0.10417	0.79901				0.93592			0.52766
				0.5841	0.50224						0.6816	0.32681		91.4	0.04443	0.11104	91.4	0.02303	0.14611	91.4	0.02693	0.10011	91.4	0.10775	0.10874	91.4	0.27886	0.22714	91.4	0.07926	0.05939		91.4	0.08643	0.08307	0.04467	91.4	0.06976	0.11003	0.59376				0.81169			0.95242
				0.9955	0.44776						0.7787	0.35576		91.6	0.05924	0.04386	91.6	0.06373	0.11702	91.6	0.0784	0.07233	91.6	0.09662	0.09611	91.6	0.27923	0.11781	91.6	0.06318	0.08662		91.6	0.0679	0.06866	0.04002	91.6	0.05512	0.10827	0.82515				0.66278			0.21921
				0.8229	0.50549						0.5016	0.45207		91.8	0.05032	0.08392	91.8	0.01181	0.0891	91.8	0.04622	0.04447	91.8	0.18778	0.16319	91.8	0.29145	0.22554	91.8	0.04786	0.14101		91.8	0.10033	0.07752	0.02118	91.8	0.05008	0.12044	0.76719				0.66874			0.74876
				0.6828	0.54396						0.59	0.45852		92	0.06735	0.0926	92	0.05376	0.08085	92	0.04357	0.0514	92	0.14138	0.11433	92	0.18685	0.1546	92	0.07519	0.11082		92	0.08737	0.1147	0.04959	92	0.06636	0.12632	0.71805				0.94518			0.62554
				0.8301	0.50469						0.6241	0.65058		92.2	0.04848	0.05633	92.2	0.10125	0.07312	92.2	0.08272	0.07709	92.2	0.05875	0.24063	92.2	0.28078	0.22425	92.2	0.0413	0.03707		92.2	0.08627	0.12116	0.06267	92.2	0.06678	0.12238	0.66116				0.8898			0.90023
				0.8911	0.44965						0.7771	0.37651		92.4	0.03944	0.04004	92.4	0.03419	0.14406	92.4	0.0714	0.07813	92.4	0.13776	0.13486	92.4	0.22779	0.20495	92.4	0.03596	0.03339		92.4	0.10817	0.08126	0.04597	92.4	0.0207	0.08064	0.88781				0.77924			0.11109
				0.8976	0.41873						0.483	0.5712		92.6	0.02269	0.03604	92.6	0.00536	0.09032	92.6	0.01861	0.11888	92.6	0.18028	0.08259	92.6	0.29939	0.18031	92.6	0.05609	0.11651		92.6	0.08641	0.09557	0.03108	92.6	0.04513	0.08688	0.88405				0.95715			0.51486
				0.9069	0.40451						0.4841	0.62436		92.8	0.04646	0.09727	92.8	0.07393	0.09144	92.8	0.03928	0.063	92.8	0.11725	0.15819	92.8	0.22007	0.15042	92.8	0.0488	0.07913		92.8	0.10535	0.06364	0.03402	92.8	0.04844	0.06937	0.77409				0.49106			0.60037
				0.8381	0.47295						0.7069	0.56217		93	0.06036	0.08574	93	0.0618	0.11746	93	0.05858	0.05998	93	0.07898	0.1583	93	0.22004	0.10003	93	0.086	0.10625		93	0.0692	0.10303	0.04194	93	0.05278	0.14832	0.84366				0.23552			0.4513
				0.7989	0.48154						0.7955	0.38823		93.2	0.03906	0.07736	93.2	0.06486	0.12645	93.2	0.05708	0.15593	93.2	0.10036	0.16152	93.2	0.21302	0.22864	93.2	0.03725	0.14107		93.2	0.11636	0.15911	0.04569	93.2	0.09435	0.12173	0.22235				0.94394			0.79064
				0.8319	0.54381						0.4466	0.45678		93.4	0.05843	0.09922	93.4	0.13519	0.11892	93.4	0.06251	0.04225	93.4	0.15248	0.13685	93.4	0.21363	0.13877	93.4	0.08078	0.16087		93.4	0.09191	0.06964	0.03639	93.4	0.0651	0.05563	0.03902				0.99809			0.55338
				0.7265	0.45138						0.7998	0.46717		93.6	0.07896	0.10115	93.6	0.04192	0.18157	93.6	0.09873	0.04297	93.6	0.11987	0.0647	93.6	0.16401	0.20735	93.6	0.0666	0.08195		93.6	0.06405	0.09588	0.01989	93.6	0.05907	0.08407	0.10624				0.78003			0.15856
				0.9399	0.3778						0.435	0.53644		93.8	0.0656	0.09561	93.8	0.07735	0.09454	93.8	0.03685	0	93.8	0.18045	0.10943	93.8	0.22366	0.16913	93.8	0.04584	0.07806		93.8	0.06966	0.1123	0.04283	93.8	0.03921	0.08346	0.11593				0.77953			0.67529
				0.7853	0.4762						0.3495	0.41079		94	0.06478	0.07543	94	0.06651	0.14471	94	0.05512	0.02715	94	0.06603	0.17902	94	0.23986	0.03583	94	0.08326	0.07327		94	0.07225	0.0354	0.02103	94	0.10605	0.06902	0.09368				0.92691			-0.12789
				0.743	0.4324						0.6132	0.36941		94.2	0.04003	0.10908	94.2	0.05153	0.11971	94.2	0.02769	0.08378	94.2	0.15059	0.14025	94.2	0.22277	0.12609	94.2	0.05077	0.01214		94.2	0.092	0.03285	0.03796	94.2	0.04332	0.02336	0.03433				0.57145			0.58716
				0.8985	0.34183						0.8936	0.49602		94.4	0.04005	0.06058	94.4	0.03959	0.06094	94.4	0.04219	0.07334	94.4	0.14648	0.2038	94.4	0.20423	0.10729	94.4	0.03321	0.03925		94.4	0.09039	0.073	0.03597	94.4	0.05956	0.000793523	0.00178				0.9147			0.67536
				0.8689	0.39432						0.4502	0.50543		94.6	0.03381	0.05386	94.6	0.08008	0.08002	94.6	0.06785	0.05054	94.6	0.13847	0.14159	94.6	0.19767	0.13573	94.6	0.03696	0.14195		94.6	0.07531	0.01784	0.04206	94.6	0.07595	0.10832	0.118				0.80631			0.28569
				0.7571	0.45331						0.3659	0.59828		94.8	0.07221	0.0724	94.8	0.04818	0.09076	94.8	0.0323	0.02428	94.8	0.10551	0.18684	94.8	0.27103	0.2302	94.8	0.04528	0.07342		94.8	0.04564	0.13344	0.03319	94.8	0.07483	0.01795	0.08157				0.97606			0.45707
				0.7898	0.40011						0.4494	0.63345		95	0.0367	0.09596	95	0.11756	0.17117	95	0.0496	0.07951	95	0.01791	0.20242	95	0.12871	0.1896	95	0.0607	0.11895		95	0.11138	0.09242	0.04659	95	0.06591	0.11605	0.09571				0.91406			0.50973
				0.622	0.45748						0.6486	0.52834		95.2	0.02898	0.10523	95.2	0.11309	0.0673	95.2	0.06665	0.10867	95.2	0.10105	0.25571	95.2	0.18922	0.09083	95.2	0.05659	0.12217		95.2	0.08746	0.05616	0.05577	95.2	0.05519	0.01711	0.05471				0.9554			0.86746
				0.7546	0.4546						0.5403	0.49668		95.4	0.00213	0.0526	95.4	0.07527	0.06693	95.4	0.05635	0.0319	95.4	0.06912	0.16958	95.4	0.20911	0.16705	95.4	0.0799	0.06357		95.4	0.08901	0.05335	0.05558	95.4	0.02992	0.0764	0.0874				0.87471			0.31822
				0.7423	0.40426						0.5515	0.67299		95.6	0.03915	0.07207	95.6	0.01008	0.12752	95.6	0.09362	0.0698	95.6	0.10804	0.12011	95.6	0.18502	0.20936	95.6	0.06809	0.07259		95.6	0.05889	0.10185	0.06004	95.6	0.07055	0.04353	0				0.91537			0.7217
				0.8467	0.47263						0.4405	0.59384		95.8	0.03741	0.04984	95.8	0	0.08997	95.8	0.04675	0.01953	95.8	0.16453	0.12858	95.8	0.20305	0.14595	95.8	0.07586	0.04409		95.8	0.10901	0.09643	0.04597	95.8	0.0489	0.11418	0.04556				0.85732			0.8028
				1.0038	0.39716						0.7052	0.52187		96	0.00881	0.10814	96	0.07445	0.0891	96	0.0724	0.08689	96	0.08717	0.04066	96	0.22604	0.16527	96	0.05638	0.0745		96	0.08786	0.06996	0.07804	96	0.07313	0.03105	0.07657				0.82408			0.71377
				0.8916	0.34825						0.676	0.53293		96.2	0.03089	0.03673	96.2	0.05975	0.05882	96.2	0.06387	0.01041	96.2	0.10135	0.16003	96.2	0.27089	0.11207	96.2	0.11233	0.03481		96.2	0.0882	0.09392	0.08102	96.2	0.102	0.07765	0.08757				0.54576			0.98264
				0.9666	0.42292						0.7344	0.71425		96.4	0.00572	0.09362	96.4	0.04354	0.08073	96.4	0.03759	0.04574	96.4	0.06658	0.21238	96.4	0.26115	0.12628	96.4	0.08308	0.10044		96.4	0.0597	0.09239	0.05574	96.4	0.071	0.11043	0.01016				0.67048			0.14859
				0.9753	0.41857						0.3207	0.56096		96.6	0.04247	0.06603	96.6	0.02603	0.07138	96.6	0.07515	0.05144	96.6	0.12713	0.27415	96.6	0.23411	0.14655	96.6	0.13177	0.09415		96.6	0.07591	0.0783	0.07746	96.6	0.06501	0.10835	0.02559				0.99532			0.49222
				0.9266	0.42848						0.6832	0.48568		96.8	0.04364	0.12683	96.8	0.1164	0.11431	96.8	0.03489	0.07158	96.8	0.19844	0.14027	96.8	0.33275	0.13749	96.8	0.07025	0.12856		96.8	0.09561	0.1048	0.0523	96.8	0.05156	0.09243	0.06939				0.6221			0.57638
				0.8857	0.47427						0.7406	0.51895		97	0.04935	0.07291	97	0.0854	0.0534	97	0.04321	0.01688	97	0.12481	0.15496	97	0.09354	0.08925	97	0.08278	0.05487		97	0.0971	0.08316	0.06926	97	0.0473	0.1366	0.03696				0.59765			0.58971
				0.7209	0.42011						0.4272	0.41914		97.2	0.03375	0.07493	97.2	0.02248	0.19094	97.2	0.07545	0.07472	97.2	0.13802	0.08919	97.2	0.18254	0.19878	97.2	0.03984	0.05458		97.2	0.08659	0.08278	0.03716	97.2	0.07774	0.05532	0.01767				0.93273			0.55533
				0.8395	0.44819						0.3919	0.60129		97.4	0.05092	0.07085	97.4	0.11641	0.19606	97.4	0.04964	0.12759	97.4	0.14972	0.20638	97.4	0.12107	0.1708	97.4	0.04892	0.11205		97.4	0.09401	0.10022	0.0511	97.4	0.08796	0.06627	0.10718				0.9991			0.66782
				0.9123	0.43653						0.56	0.47073		97.6	0.04446	0.08795	97.6	0.09121	0.12768	97.6	0.06645	0.05771	97.6	0.14805	0.15284	97.6	0.21965	0.0983	97.6	0.05001	0.10453		97.6	0.07202	0.07872	0.06392	97.6	0.04204	0.12081	0.05995				0.99086			0.62884
				0.6985	0.4162						0.4771	0.56561		97.8	0.05553	0.07821	97.8	0.0345	0.13178	97.8	0.03838	0.00655	97.8	0.22521	0.1722	97.8	0.29845	0.27725	97.8	0.11602	0.03108		97.8	0.08685	0.1014	0.02894	97.8	0.06062	0.10215	0.05344				0.94337			0.90882
				0.761	0.46876						0.5309	0.26469		98	0.05141	0.06895	98	0.08023	0.08538	98	0.05309	0.11619	98	0.13632	0.15944	98	0.05813	0.13291	98	0.06218	0.06146		98	0.10002	0.08661	0.02219	98	0.04137	0.10171	0.13177				0.575			0.49814
				0.7264	0.35386						0.6078	0.44143		98.2	0.0551	0.10635	98.2	0.07316	0.08443	98.2	0.02534	0.02282	98.2	0.11939	0.12328	98.2	0.27261	0.16758	98.2	0.01707	0.12107		98.2	0.09118	0.09665	0.04167	98.2	0.07051	0.06699	0.02665				0.75473			0.65103
				0.9198	0.46282						0.6175	0.53428		98.4	0.0403	0.07051	98.4	0.16811	0.04503	98.4	0.05709	0.02893	98.4	0.14377	0.14156	98.4	0.22394	0.22281	98.4	0.06544	0.10388		98.4	0.06211	0.07148	0.04899	98.4	0.04771	0.1015	0.02087				0.97569			0.66904
				0.7628	0.49671						0.4337	0.52269		98.6	0.0423	0.05206	98.6	0.06587	0.11279	98.6	0.06483	0.11321	98.6	0.31691	0.09839	98.6	0.17923	0.0964	98.6	0.06138	0.09368		98.6	0.07125	0.07373	0.06391	98.6	0.0711	0.14671	0.08304				0.99657			0.63093
				0.6974	0.47105						0.5581	0.45088		98.8	0.04623	0.07028	98.8	0.07281	0.09636	98.8	0.07994	0.0606	98.8	0.19424	0.26118	98.8	0.1692	0.18053	98.8	0.03833	0.06912		98.8	0.06732	0.09317	0.03979	98.8	0.06473	0.06661	0.06098				0.75821			0.66276
				0.7915	0.40387						0.4332	0.49384		99	0.03375	0.11133	99	0.06759	0.14082	99	0.04747	0.05266	99	0.22547	0.09044	99	0.24228	0.17836	99	0.07433	0.05044		99	0.12006	0.1358	0.03946	99	0.05604	0.18535	0.05671				0.7957			0.77724
				0.8445	0.33223						0.6775	0.35722		99.2	0.05844	0.10583	99.2	0.08213	0.10073	99.2	0.04558	0.06909	99.2	0.20748	0.19953	99.2	0.16933	0.08314	99.2	0.05881	0.07058		99.2	0.06867	0.0645	0.05276	99.2	0.04719	0.07436	0.06121				0.91661			0.55982
				0.83	0.4123						0.3621	0.31643		99.4	0.01261	0.09651	99.4	0.07352	0.09551	99.4	0.06552	0.04289	99.4	0.15669	0.19004	99.4	0.18532	0.03172	99.4	0.04853	0.05231		99.4	0.1082	0.11471	0.0652	99.4	0.08827	0.17923	0.08877				0.69927			0.19648
				0.6854	0.51591						0.3784	0.40364		99.6	0.04483	0.06087	99.6	0.07118	0.10493	99.6	0.04772	0.03762	99.6	0.14863	0.13088	99.6	0.15104	0.1191	99.6	0.06885	0.09738		99.6	0.07091	0.14592	0.06624	99.6	0.02953	0.12106	0.04554				0.88028			0.30406
				0.8222	0.44819						0.4055	0.30049		99.8	0.03461	0.04539	99.8	0.10947	0.1564	99.8	0.06002	0.05212	99.8	0.11775	0.04338	99.8	0.34261	0.16744	99.8	0.09948	0.0957		99.8	0.05712	0.0832	0.06435	99.8	0.05765	0.0736	0.0852				0.5081			0.27104
				0.6541	0.46714						0.4765	0.41755		100	0.14045	0.19447	100	0.15513	0.31729	100	0.12585	0.19971	100	0.22596	0.39352	100	0.42223	0.42505	100	0.16288	0.22381		100	0.17548	0.20559	0.12898	100	0.14505	0.27117	0.22787				0.43857			0.40117
				0.8382	0.44193						0.4858	0.42587																																0.84423			0.78464
				0.9607	0.51014						0.5903	0.43419																																0.9263			0.55869
				0.8734	0.36604						0.5064	0.55942																																0.97555			0.33997
				0.6578	0.41699						0.5828	0.57976																																0.31827			0.45241
				0.7624	0.40368						0.5196	0.47409																																0.88329			0.09343
				0.906	0.40833						0.5675	0.36796																																0.85822			0.48747
				0.8931	0.482						0.5718	0.43264																																0.61453			0.4497
				0.8843	0.47791						0.4178	0.41023																																0.80338			0.49788
				0.8281	0.45615						0.6005	0.48446																																0.73155			0.74774
				0.8193	0.40201						0.5553	0.5967																																0.52182			0.19784
				0.8584	0.37891						0.4017	0.45338																																0.85553			0.50119
				0.7248	0.48658						0.5668	0.53686																																0.81854			0.56305
				0.7418	0.50618						0.5784	0.43159																																0.73105			0.43886
				0.7667	0.46898						0.3454	0.51768																																0.69314			0.41555
				0.7994	0.45984						0.2591	0.42577																																0.89459			0.43565
				0.7701	0.51542						0.1979	0.36235																																0.82194			0.08334
				0.8277	0.40048						0.7093	0.44221																																0.88036			0.95019
				0.4979	0.3848						0.3083	0.53679																																0.53654			0.43569
				0.6064	0.38916						0.294	0.32997																																0.94612			0.29937
				0.9211	0.31809						0.3906	0.56992																																0.48863			0.67889
				0.7913	0.34791						0.5748	0.43705																																0.85967			0.31116
				0.9396	0.32654						0.5415	0.5106																																0.79108			0.75838
				0.7809	0.33466						0.4926	0.44967																																0.73173			0.19706
				0.8656	0.36399						0.6078	0.61182																																0.65183			0.66831
				1.0343	0.39891						0.5985	0.599																																0.95446			0.62494
				0.8654	0.49595						0.6356	0.63902																																0.97948			0.51536
				0.7388	0.40475						0.5444	0.48983																																0.48089			0.53691
				0.8508	0.32075						0.4204	0.51096																																0.64958			0.34813
				0.8106	0.38229						0.5652	0.42079																																0.74662			0.86748
				0.6557	0.38214						0.4727	0.39128																																0.57266			0.44575
				0.8891	0.38232						0.5259	0.3726																																0.99623			0.66643
				0.8378	0.37574						0.5882	0.47959																																0.87207			0.88275
				0.8397	0.4193						0.7229	0.50102																																0.62329			0.55904
				0.6717	0.40667						0.326	0.28755																																0.80387			0.23036
				0.7212	0.44033						0.6316	0.46054																																0.69273			0.70909
				0.6037	0.44283						0.7204	0.49777																																0.91538			0.57843
				0.8438	0.45359						0.5957	0.33936																																0.96383			0.71658
				0.7309	0.41103						0.6623	0.4895																																0.91894			0.32168
				0.8362	0.52508						0.6268	0.44378																																0.50897			0.52182
				0.8135	0.47345						0.7381	0.44116																																0.52053			0.42157
				0.8281	0.4268						0.6243	0.42737																																0.8832			0.32605
				0.7448	0.52264						0.586	0.4896																																0.88661			0.1403
				0.6296	0.46194						0.6	0.50905																																0.68717			0.17656
				0.754	0.41771						0.4066	0.35201																																0.94407			0.62947
				0.8852	0.41601						0.5956	0.408																																0.73271			0.71248
				0.6533	0.39113						0.6347	0.42878																																0.80227			0.45496
				0.7192	0.47903						0.6518	0.35726																																0.90586			0.23064
				0.9035	0.41923						0.7518	0.38164																																0.45189			0.38348
				0.8434	0.35015						0.5071	0.35868																																0.57416			0.25247
				1.0299	0.39517						0.636	0.45604																																0.68677			0.99254
				0.7695	0.32841						0.5285	0.50854																																0.94513			0.82437
				0.6439	0.48221						0.6509	0.45056																																0.67853			0.89182
				0.8507	0.48377						0.6962	0.36256																																0.85215			0.38509
				0.824	0.45896						0.601	0.49842																																0.50827			0.38125
				0.6528	0.46633						0.4267	0.50149																																0.99157			0.65683
				0.8337	0.50289						0.7861	0.24257																																0.93043			0.24784
				0.7914	0.42198						0.6678	0.56105																																0.94714			0.3928
				0.9096	0.57822						0.8232	0.66726																																0.99479			0.5619
				0.7356	0.4971						0.5739	0.47242																																0.9449			0.42594
				0.6419	0.47848						0.7254	0.50822																																0.71844			0.62687
				0.9287	0.4324						0.542	0.44404																																0.68134			0.53547
				0.8058	0.59145						0.6091	0.39342																																0.87646			0.72557
				0.7905	0.33992						0.5	0.47595																																0.63662			0.48114
				0.8196	0.46741						0.4991	0.54164																																0.92794			0.61942
				0.7097	0.40851						0.7178	0.43452																																0.84988			0.46203
				0.7567	0.31998						0.724	0.29724																																0.79578			0.46254
				0.8447	0.42617						0.7078	0.51112																																0.80371			0.45632
				0.8649	0.48342						0.4597	0.42514																																0.79194			0.49949
				0.8812	0.52362						0.7281	0.57819																																0.65906			0.09876
				0.9477	0.5645						0.7492	0.57229																																0.66165			0.54484
				0.7315	0.54222						0.814	0.51666																																0.8731			0.12858
				0.9126	0.53484						0.5465	0.5028																																0.84057			0.74047
				0.7725	0.39354						0.7125	0.50422																																0.47513			0.44422
				0.7917	0.50844						0.7275	0.44039																																0.40714			0.29339
				0.7917	0.37362						0.5134	0.4659																																0.2501			0.51143
				0.8244	0.5367						0.7069	0.46501																																0.87991			0.93519
				0.6427	0.47778						0.483	0.33406																																0.5921			0.23921
				0.7209	0.50198						0.7489	0.35823																																0.83795			0.4544
				0.7331	0.37939						0.5467	0.4452																																0.54896			0.65526
				0.826	0.35007						0.3282	0.5001																																0.84859			0.27869
				0.9153	0.37976						0.6756	0.41128																																0.84188			0.7962
				0.896	0.45216						0.6062	0.43744																																0.78106			0.53847
				0.609	0.47312						0.6233	0.45815																																0.8514			0.37172
				0.8349	0.44481						0.8156	0.43912																																0.96341			0.41625
				0.8915	0.43262						0.2627	0.18239																																0.95284			0.74403
				0.8969	0.3411						0.6986	0.46707																																0.81374			0.8054
				0.8965	0.44179						0.734	0.38358																																0.89584			0.4877
				0.7398	0.46905						0.8303	0.37611																																0.73925			0.4961
				0.8756	0.49521						0.6629	0.38968																																0.87397			0.58341
				0.8638	0.50986						0.5047	0.34096																																0.8158			0.50631
				0.8656	0.39517						0.4886	0.4816																																0.69303			0.77168
				0.7857	0.49992						0.4894	0.46702																																0.79341			0.62403
				0.8255	0.497						0.6019	0.42126																																0.88123			0.57059
				0.7854	0.53599						0.3298	0.56067																																0.9977			0.18274
				0.8011	0.44761						0.8235	0.30566																																0.85099			0.20767
				0.9132	0.47322						0.6568	0.42871																																0.56962			0.66836
				0.8516	0.40978						0.5491	0.4706																																0.89979			0.44342
				0.9158	0.46993						0.7869	0.29003																																0.89737			0.31058
				0.9711	0.37827						0.5791	0.41451																																0.97291			0.51244
				0.7915	0.43379						0.6202	0.51082																																0.68178			0.65989
				0.8631	0.42065						0.7645	0.41867																																0.85726			0.55945
				0.7995	0.4604						0.5954	0.47181																																0.80714			-0.12789
				0.8821	0.46829						0.4412	0.51666																																0.61359			0.49052
				0.9383	0.42075						0.5211	0.24456																																0.84973			0.72569
				1.0325	0.45619						0.4751	0.38722																																0.73178			0.37138
				0.7964	0.4667						0.8426	0.38164																																0.7706			0.60384
				1.1629	0.36074						0.6623	0.38178																																0.79361			0.98891
				1.0025	0.3446						0.7911	0.52406																																0.81466			0.49259
				0.7528	0.38667						0.5883	0.51808																																0.49587			0.45431
				1.0349	0.42147						0.7652	0.66466																																0.8795			0.68157
				0.9074	0.40567						0.6069	0.44535																																0.90703			0.34476
				0.8753	0.51493						0.6107	0.50341																																0.58094			0.15117
				0.9284	0.48395						0.8955	0.21667																																0.89996			0.77814
				0.7188	0.36554						0.6931	0.51777																																0.81992			0.80705
				0.7647	0.36908						0.5382	0.51958																																0.41551			0.46538
				0.8218	0.47182						0.2738	0.38266																																0.83842			0.49426
				0.8826	0.37187						0.5423	0.52392																																0.77666			0.60778
				0.7899	0.51242						0.608	0.51955																																0.84121			0.48627
				0.8234	0.47013						0.49	0.45493																																0.96899			0.51775
				0.6951	0.51578						0.6459	0.38718																																0.78745			0.37944
				0.7369	0.46209						0.5523	0.48364																																0.66813			0.83956
				0.5093	0.38124						0.3424	0.51904																																0.66961			0.49757
				0.621	0.47733						0.4263	0.45147																																0.67479			0.92929
				0.8356	0.4368						0.4783	0.46141																																0.88914			0.53013
				0.8402	0.4839						0.4485	0.46359																																0.94863			0.39199
				0.9196	0.33366						0.3423	0.42957																																0.6979			0.70403
				0.9059	0.45942						0.2357	0.40854																																0.68668			-0.06644
				0.6697	0.48785						0.3286	0.36334																																0.59221			0.62085
				0.8102	0.37883						0.6295	0.31085																																0.51548			0.94558
				0.8866	0.41258						0.4349	0.36996																																0.38465			0.25483
				0.7928	0.51086						0.423	0.41404																																0.60098			0.63631
				1.051	0.43398						0.4853	0.46667																																0.75582			0.68668
				0.7637	0.45366						0.3148	0.47141																																0.8942			0.43724
				0.9636	0.438						0.5821	0.43711																																0.87296			0.48033
				0.7537	0.41846						0.5682	0.38911																																0.78962			0.51864
				0.6305	0.54436						0.5511	0.45537																																0.62385			0.25579
				0.6819	0.35769						0.7107	0.35012																																0.47017			0.37151
				0.9245	0.41132						0.4178	0.42872																																0.34438			0.33614
				0.8033	0.42669						0.5741	0.36856																																0.53084			0.52678
				0.7923	0.53769						0.6412	0.47655																																0.45991			0.48782
				0.8491	0.47696						0.4904	0.38985																																0.93182			0.59252
				0.7925	0.47007						0.499	0.48404																																0.75349			0.7719
				0.9095	0.51115						0.4925	0.4049																																0.88074			0.49193
				0.8635	0.4446						0.4969	0.41244																																0.75498			0.70906
				0.8993	0.50102						0.3242	0.43339																																0.70367			0.19294
				0.965	0.45109						0.6149	0.49217																																0.65324			-0.05442
				0.7527	0.46391						0.4929	0.49446																																0.57106			0.49858
				0.8188	0.43708						0.558	0.40666																																0.46097			0.52779
				0.8126	0.38562						0.3794	0.45857																																0.95152			0.25036
				0.9697	0.42217						0.6593	0.45879																																0.77657			0.53699
				0.8932	0.40988						0.3875	0.43972																																0.55073			0.39521
				0.7922	0.45505						0.6184	0.44462																																0.8254			0.43055
				0.9495	0.50572						0.508	0.36923																																0.52695			0.46422
				0.9326	0.37382						0.6724	0.43438																																0.84743			0.37019
				0.815	0.39914						0.5643	0.36937																																0.94117			0.96661
				0.796	0.51751						0.5609	0.39591																																0.65599			0.82359
				0.5658	0.40902						0.6582	0.40595																																0.83252			0.94169
				0.7622	0.31665						0.5857	0.36848																																0.79431			0.55994
				0.9234	0.44714						0.5908	0.43912																																0.55899			0.36974
				0.8662	0.46422						0.5329	0.39386																																0.78994			0.2629
				0.8917	0.3775						0.6558	0.47521																																0.85583			0.06943
				0.9772	0.366						0.695	0.43416																																0.93146			0.71208
				0.7852	0.45936						0.7553	0.35839																																0.77702			0.34829
				0.7593	0.35513						0.666	0.48628																																0.75806			0.4315
				0.8453	0.3857						0.6721	0.4465																																0.51078			0.39773
				0.6356	0.43437						0.611	0.4576																																0.87317			0.47629
				0.85	0.55696						0.5166	0.64706																																0.91676			0.66482
				0.7414	0.5097						0.5528	0.54586																																0.87681			0.38171
				0.7864	0.46868						0.4629	0.55049																																0.75267			0.50131
				0.8451	0.55155						0.5163	0.53231																																0.82643			0.79938
				0.7149	0.40366						0.3925	0.58058																																0.70193			0.6199
				0.6958	0.45191						0.5556	0.54615																																0.41029			0.74229
				0.7827	0.41728						0.6466	0.59416																																0.71811			0.99843
				0.6742	0.44526						0.4689	0.55463																																0.89896			0.48049
				0.7508	0.41982						0.6023	0.54495																																0.6703			0.64827
				0.7927	0.52622						0.4091	0.4981																																0.67006			0.57008
				0.8744	0.43014						0.6182	0.52762																																0.64854			0.65293
				0.7561	0.43527						0.5162	0.51295																																0.85945			0.53599
				0.8042	0.41883						0.5717	0.59481																																0.80059			0.61239
				0.8592	0.34755						0.5372	0.48741																																0.44622			0.33429
				0.8721	0.5067						0.6315	0.49744																																0.88985			0.84777
				0.8034	0.44047						0.5537	0.5615																																0.78122			0.41281
				0.752	0.44411						0.3893	0.58513																																0.68595			0.3499
				0.9237	0.43313						0.666	0.53631																																0.77871			0.44958
				0.7881	0.39656						0.6926	0.52837																																0.98103			0.45225
				0.7782	0.50912						0.6408	0.58252																																0.90214			0.49732
				0.7585	0.47227						0.6854	0.50544																																0.55646			0.29545
				0.8233	0.50099						0.5578	0.61561																																0.94943			0.26432
				0.7834	0.42666						0.4102	0.54074																																0.52848			0.28943
				0.8736	0.39365						0.7532	0.53465																																0.87965			0.69531
				0.907	0.52553						0.6278	0.54606																																0.67834			0.99402
				0.9334	0.53287						0.5156	0.5726																																0.53556			0.81114
				0.7644	0.49426						0.6157	0.58709																																0.8771			0.27658
				0.6694	0.44748						0.6497	0.53247																																0.89989			0.94962
				0.8221	0.51151						0.5138	0.61978																																0.76954			0.41709
				0.7655	0.52374						0.6954	0.56464																																0.51149			0.8643
				0.8096	0.48003						0.5748	0.57218																																0.8387			0.59926
				0.8591	0.38173						0.4733	0.47651																																0.36513			0.65537
				0.7654	0.46496						0.6692	0.57744																																0.92236			0.46597
				0.8664	0.47968						0.4366	0.63507																																0.82569			0.09417
				0.859	0.4989						0.5382	0.5444																																0.83546			0.36727
				0.7607	0.54005						0.4695	0.57951																																0.88556			0.96388
				0.7957	0.44175						0.5631	0.49876																																0.93887			0.45349
				0.9468	0.4382						0.4523	0.52664																																0.96939			0.58915
				0.7999	0.53526						0.4627	0.54951																																0.92764			0.1806
				0.8177	0.41768						0.604	0.55281																																0.95912			0.58593
				0.7782	0.3059						0.7397	0.52152																																0.9994			0.28137
				0.6199	0.45507						0.6359	0.55523																																0.78832			0.39257
				0.8397	0.42848						0.462	0.5266																																0.93734			0.37005
				0.9298	0.38294						0.6856	0.50292																																0.97621			0.62669
				0.8696	0.46599						0.7089	0.60787																																0.99269			0.35547
				0.7869	0.45966						0.5117	0.58264																																0.87326			0.4474
				0.8794	0.45732						0.6463	0.53359																																0.43807			0.33353
				0.8562	0.41397						0.5387	0.60552																																0.7968			0.92105
				0.8821	0.40472						0.5722	0.56001																																0.38242			0.89406
				0.9532	0.503						0.4078	0.63346																																0.9073			0.27648
				0.9999	0.50192						0.5825	0.60655																																0.81946			0.5328
				0.7378	0.38069						0.6496	0.62638																																0.65539			0.50589
				0.5897	0.43193						0.6816	0.51886																																0.89058			0.36442
				0.8526	0.52103						0.4627	0.59168																																0.97554			0.59406
				0.795	0.44988						0.6311	0.54809																																0.60947			0.24125
				0.8591	0.48207						0.6592	0.61323																																0.66694			0.46308
				0.8791	0.49045						0.6312	0.55115																																0.31281			0.83967
				0.8367	0.3357						0.7541	0.53196																																0.39198			0.54052
				0.8152	0.46656						0.6508	0.53459																																0.66902			0.86298
				0.8714	0.44323						0.7807	0.54781																																0.78603			0.3793
				0.8079	0.40391						0.6268	0.60222																																0.99802			0.84202
				0.6952	0.35829						0.6806	0.56412																																0.93692			0.31939
				0.7791	0.46085						0.5668	0.51831																																0.90833			0.9752
				0.704	0.43919						0.5696	0.56312																																0.99593			0.19554
				0.7537	0.43066						0.6279	0.5245																																0.58145			0.44835
				0.7854	0.51722						0.6216	0.5187																																0.70706			0.31578
				0.9089	0.47837						0.5553	0.54958																																0.82024			0.6805
				0.8082	0.46276						0.6068	0.61099																																0.72489			0.56597
				0.7446	0.40147						0.4358	0.56866																																0.59178			0.5775
				0.9248	0.43826						0.5783	0.58376																																0.73257			0.63849
				0.7697	0.46211						0.792	0.50331																																0.93053			0.49692
				0.8984	0.36845						0.5091	0.52401																																0.73355			0.3889
				0.8948	0.45995						0.6336	0.61721																																0.82679			0.86957
				0.6739	0.46274						0.6113	0.54566																																0.44463			0.60594
				0.7745	0.52536						0.7143	0.57104																																0.68614			0.22049
				0.8382	0.4332						0.6797	0.5963																																0.63658			0.47446
				0.7108	0.47483						0.645	0.56589																																0.73761			0.29506
				0.7566	0.43922						0.6239	0.51684																																0.64382			0.17658
				0.8105	0.55614						0.6993	0.54398																																0.84958			0.32776
				0.818	0.52794						0.5884	0.59242																																0.60517			0.45254
				0.7975	0.381						0.7092	0.58212																																0.57849			0.5736
				0.7135	0.34711						0.7661	0.54758																																0.85951			0.05617
				0.735	0.48267						0.6822	0.54147																																0.52521			0.61152
				0.7982	0.48909						0.6348	0.60245																																0.66665			0.30912
				0.8122	0.36556						0.5588	0.53586																																0.62083			0.33846
				0.8092	0.4673						0.5906	0.60975																																0.79748			0.75065
				0.7036	0.42702						0.5652	0.53405																																0.65378			0.76871
				0.7584	0.59922						0.7334	0.58546																																0.67447			0.12818
				0.7809	0.48471						0.5853	0.54621																																0.62208			0.36992
				0.7281	0.47311						0.5624	0.57569																																0.65244			0.89379
				0.7988	0.47231						0.6961	0.51394																																0.95988			0.88832
				0.8797	0.58734						0.6932	0.54484																																0.88386			0.35411
				0.7987	0.39399						0.5907	0.60932																																0.66667			0.65381
				0.6933	0.54124						0.615	0.61414																																0.95195			0.65348
				0.675	0.41029						0.4394	0.59846																																0.89865			0.59461
				0.7503	0.47875						0.5266	0.57079																																0.75969			0.66817
				0.8172	0.47081						0.5314	0.58438																																0.73612			0.4055
				0.6896	0.44197						0.6398	0.55429																																0.57963			0.54594
				0.8344	0.51421						0.5688	0.59418																																0.93538			0.65607
				0.799	0.40809						0.6255	0.57478																																0.88893			0.77024
				0.7111	0.45455						0.5811	0.58923																																0.6491			0.49647
				0.8319	0.33491						0.5667	0.60848																																0.9423			0.63561
				0.7448	0.41425						0.5838	0.62113																																0.72327			0.57797
				0.8907	0.46458						0.7371	0.60982																																0.67257			0.5795
				0.9402	0.44264						0.6756	0.54928																																0.72532			0.29869
				0.751	0.55689						0.679	0.56287																																0.86681			0.4591
				0.8718	0.40251						0.6282	0.51622																																0.64758			0.45904
				0.9694	0.46193						0.5908	0.54518																																0.98704			0.54776
				0.8708	0.42972						0.6404	0.52999																																0.71579			0.77666
				0.7512	0.44095						0.6079	0.4807																																0.91787			0.6723
				0.7174	0.42602						0.6343	0.55349																																0.83887			0.64878
				0.7812	0.34927						0.6449	0.52145																																0.66716			0.68018
				0.9715	0.38884						0.519	0.56475																																0.74303			0.73897
				0.8437	0.36644						0.6609	0.50991																																0.84924			0.66361
				0.743	0.49887						0.4997	0.49231																																0.89768			0.88507
				0.7902	0.38476						0.6418	0.52884																																0.8528			0.39317
				0.9184	0.42057						0.6439	0.60309																																0.7314			0.68016
				0.7572	0.37787						0.4789	0.53984																																0.87347			0.52619
				0.7459	0.44714						0.6034	0.56608																																0.89138			0.40617
				0.8561	0.43087						0.6603	0.5124																																0.99411			0.6817
				0.8143	0.50777						0.537	0.51142																																0.92636			0.656
				0.8416	0.3612						0.5339	0.61516																																0.88124			0.61153
				0.758	0.4627						0.5564	0.53873																																0.57473			0.86067
				0.792	0.38577						0.5507	0.51794																																0.69919			0.59551
				0.9525	0.43043						0.6364	0.56109																																0.74779			0.55127
				0.8393	0.40619						0.7289	0.52662																																0.59774			0.15546
				1.035	0.40172						0.7066	0.51589																																0.76327			0.52748
				0.8626	0.51432						0.547	0.51935																																0.42895			0.68095
				0.7295	0.41806						0.719	0.52927																																0.94278			0.77666
				0.8434	0.31851						0.6081	0.53341																																0.49496			0.70365
				0.8241	0.40495						0.597	0.56501																																0.53368			0.32201
				0.98	0.46071						0.6515	0.54168																																0.65849			0.42796
				0.6975	0.51289						0.5838	0.53107																																0.7016			0.80038
				0.8208	0.44624						0.5725	0.54044																																0.66615			0.74437
				0.9993	0.42582						0.6207	0.61675																																0.66846			0.11378
				0.8499	0.45847						0.6602	0.54483																																0.89549			0.72496
				0.7035	0.31968						0.727	0.5175																																0.85699			0.90312
				0.7965	0.41053						0.8327	0.46244																																0.74947			0.79647
				0.813	0.44981						0.6933	0.52738																																0.59195			0.50621
				0.7846	0.45167						0.5061	0.5245																																0.74344			0.83483
				0.8031	0.49582						0.5917	0.56383																																0.6837			0.25887
				0.6574	0.52793						0.5832	0.58452																																0.69141			0.74604
				0.8845	0.46103						0.5871	0.57723																																0.79762			0.98291
				0.8313	0.51995						0.7433	0.54769																																0.59054			0.59243
				0.7084	0.53792						0.7697	0.51297																																0.82			0.84714
				0.8965	0.31666						0.547	0.54664																																0.85882			0.64694
				0.9459	0.43991						0.6841	0.56469																																0.60638			0.50047
				0.9165	0.38994						0.6157	0.52033																																0.52745			0.61434
				0.8612	0.39747						0.6754	0.53512																																0.67565			0.62388
				0.7332	0.47921						0.5982	0.62135																																0.71239			0.4906
				0.804	0.42093						0.5387	0.33089																																0.94251			0.45142
				0.8629	0.46074						0.4899	0.36193																																0.75333			0.90923
				0.611	0.43535						0.5076	0.3573																																0.69746			0.49485
				0.7676	0.4431						0.4806	0.40276																																0.93595			0.79115
				0.8235	0.56009						0.5419	0.33889																																0.93123			0.56723
				0.6769	0.44889						0.5062	0.35924																																0.66657			0.27911
				0.9329	0.46984						0.5574	0.45026																																0.92221			0.83174
				0.7722	0.48001						0.4858	0.42728																																0.85604			0.89147
				0.794	0.51438						0.5123	0.4493																																0.95134			0.32616
				0.969	0.55058						0.5298	0.36099																																0.94971			0.35248
				0.8786	0.49397						0.5073	0.38376																																0.91166			0.38303
				0.9736	0.36383						0.3793	0.30117																																0.78698			0.49177
				0.7701	0.46696						0.3724	0.34051																																0.61138			0.39693
				0.6863	0.45939						0.523	0.35477																																0.90192			0.53637
				0.8309	0.37142						0.4877	0.34376																																0.897			0.3761
				0.6758	0.50735						0.4343	0.37147																																0.83447			0.60596
				0.6985	0.51973						0.4927	0.36699																																0.78452			0.59228
				0.6637	0.46572						0.488	0.30712																																0.97449			0.12399
				0.9094	0.41859						0.5232	0.33352																																0.63579			0.61868
				0.6183	0.432						0.5736	0.3557																																0.96303			0.75384
				0.7779	0.49383						0.6159	0.38012																																0.47361			0.38923
				0.8037	0.4482						0.5992	0.3464																																0.99635			0.48077
				0.7191	0.39091						0.5071	0.31344																																0.64619			0.69748
				0.6655	0.40891						0.6253	0.30896																																0.50683			0.47602
				0.9211	0.43743						0.5661	0.32208																																0.64156			0.54474
				0.9987	0.37632						0.4976	0.3709																																0.91274			0.7087
				0.7534	0.41326						0.4485	0.30568																																0.93952			0.27272
				0.8805	0.45332						0.5281	0.35765																																0.59709			0.77881
				0.7963	0.39272						0.5121	0.35475																																0.73783			0.71828
				1.0196	0.25548						0.7198	0.396																																0.55067			0.68627
				0.9456	0.36593						0.681	0.27445																																0.54839			0.58755
				0.7402	0.28669						0.5933	0.38101																																0.97569			0.97496
				0.7944	0.30542						0.7761	0.39473																																0.89789			0.53771
				0.9036	0.2392						0.5342	0.44111																																0.71147			0.45027
				0.9067	0.25375						0.7444	0.36058																																0.57183			0.52417
				0.8667	0.40827						0.5792	0.37811																																0.44202			0.7981
				0.8208	0.47062						0.5639	0.29902																																0.77238			0.26838
				0.8041	0.40832						0.4737	0.23169																																0.75476			0.7399
				0.8335	0.43719						0.4771	0.35491																																0.83938			0.66823
				0.7188	0.37867						0.4508	0.30113																																0.87456			0.47113
				0.9027	0.34131						0.5225	0.34553																																0.79097			0.95873
				0.8856	0.35226						0.5175	0.3654																																0.83122			0.7896
				0.786	0.29612						0.5592	0.41793																																0.59489			0.5365
				0.973	0.36476						0.6401	0.35109																																0.33857			0.33987
				0.9471	0.38284						0.4833	0.34309																																0.62605			0.39629
				0.9812	0.41636						0.7217	0.29881																																0.8953			0.09926
				1.0506	0.4653						0.4488	0.34578																																0.32662			0.46516
				0.8176	0.39365						0.5784	0.38117																																0.5305			0.9573
				0.9622	0.43383						0.5864	0.34122																																0.4866			0.31959
				0.9499	0.37497						0.6191	0.33813																																0.68589			0.59743
				0.9865	0.33606						0.6415	0.29711																																0.40766			0.83221
				0.9294	0.40224						0.554	0.34044																																0.8234			0.80631
				0.9481	0.31854						0.602	0.35543																																0.53545			0.73097
				0.7104	0.41774						0.2885	0.31303																																0.52443			0.85822
				0.8851	0.46162						0.6981	0.37663																																0.83134			0.58585
				0.7611	0.44935						0.5896	0.36282																																0.9825			0.9694
				0.9207	0.44223						0.545	0.38487																																0.82263			0.68664
				0.7486	0.51359						0.4695	0.37087																																0.7196			0.40576
				1.0545	0.50074						0.5454	0.27443																																0.76639			0.86794
				0.9384	0.3537						0.5055	0.32043																																0.7333			0.38072
				0.9627	0.37982						0.542	0.28691																																0.71652			0.96587
				0.9735	0.38962						0.543	0.28399																																0.71101			0.45179
				0.8663	0.45205						0.594	0.4195																																0.71579			0.80741
				0.9393	0.4508						0.5295	0.33974																																0.86283			0.77302
				0.8637	0.54393						0.5558	0.35301																																0.91284			0.32981
				0.8808	0.34415						0.5099	0.32026																																0.54384			0.36249
				0.9035	0.38229						0.3927	0.34904																																0.66655			0.8065
				1.0116	0.39606						0.5439	0.26862																																0.6859			0.59314
				0.8499	0.39651						0.5755	0.31792																																0.84149			0.50736
				0.909	0.34292						0.4684	0.29766																																0.75703			0.47936
				0.8095	0.43208						0.6322	0.40203																																0.86106			0.70861
				0.9049	0.41013						0.608	0.24098																																0.61481			0.72781
				0.814	0.45771						0.6543	0.40709																																0.50821			0.35524
				0.846	0.33414						0.5778	0.35254																																0.90457			0.57591
				0.7358	0.44403						0.6202	0.38989																																0.65326			0.61525
				0.9544	0.47042						0.5949	0.34103																																0.90692			0.51436
				0.953	0.50016						0.4169	0.31708																																0.73646			0.29724
				0.9721	0.47123						0.4751	0.30938																																0.82239			-0.10659
				0.9089	0.30843						0.5551	0.33692																																0.52487			0.59935
				0.8861	0.46343						0.6664	0.28596																																0.78513			0.66087
				0.7822	0.60733						0.5796	0.41161																																0.86222			0.61543
				1.0145	0.41097						0.5459	0.32658																																0.29756			0.90606
				0.9517	0.51394						0.5416	0.34534																																0.96242			0.26021
				0.8232	0.38713						0.5522	0.3424																																0.7562			0.47921
				1.1119	0.33329						0.5389	0.33856																																0.96679			0.67554
				0.8657	0.48577						0.5924	0.31308																																0.90679			0.69762
				0.9984	0.38911						0.5527	0.33227																																0.89109			0.59717
				1.026	0.40336						0.6471	0.22585																																0.98746			0.67717
				0.8212	0.44291						0.583	0.29846																																0.71108			0.66572
				0.3627	-0.13194						0.347	0.2512																																0.86768			0.34764
				1.0302	0.30223						0.6063	0.3617																																0.83475			0.13883
				0.8389	0.49685						0.6243	0.31326																																0.9614			0.33007
				0.8785	0.55211						0.65	0.29175																																0.9923			-0.12789
				0.9253	0.36194						0.6808	0.2602																																0.63881			0.80942
				0.8673	0.4967						0.5988	0.42567																																0.59273			0.79368
				0.9791	0.39454						0.4372	0.29591																																0.99145			0.73167
				0.8363	0.36322						0.448	0.44795																																0.88653			0.62039
				1.0959	0.43596						0.8037	0.32071																																0.97094			0.91939
				0.765	0.45264						0.6338	0.34206																																0.46338			0.36011
				1.0736	0.49509						0.6666	0.35418																																0.97645			0.68718
				0.8529	0.41847						0.4493	0.26668																																0.69302			0.67526
				0.8344	0.50338						0.6353	0.26497																																0.79111			0.73414
				0.8001	0.35076						0.5195	0.41624																																0.7887			0.67634
				1.1335	0.23163						0.6572	0.39776																																0.89749			0.7771
				0.9151	0.4857						0.5613	0.28385																																0.62392			0.91644
				0.9188	0.46335						0.5618	0.34345																																0.92749			0.78216
				0.9026	0.52291						0.3665	0.30492																																0.76045			0.3001
				0.7501	0.48677						0.5993	0.30595																																0.97517			0.1467
				0.9477	0.41017						0.5582	0.3694																																0.93621			0.4305
				0.8582	0.30777						0.55	0.34228																																0.6946			0.44798
				0.8727	0.41357						0.6324	0.39734																																0.65053			0.51775
				0.7161	0.37177						0.6104	0.3886																																0.96203			0.28949
				0.796	0.42803						0.6639	0.3446																																0.65379			0.28916
				0.9446	0.40411						0.6143	0.3921																																0.63675			0.7468
				0.9426	0.43524						0.6068	0.2639																																0.88402			0.43091
				0.79	0.38102						0.4622	0.30369																																0.93025			0.83308
				0.8944	0.48871						0.6433	0.36849																																0.93944			0.85857
				0.8801	0.38461						0.5225	0.30901																																0.99869			0.30586
				0.8558	0.41806						0.5215	0.34671																																0.46518			0.93867
				0.7632	0.34219						0.4452	0.33784																																0.93823			0.25752
				0.9826	0.47093						0.5145	0.32596																																0.88675			0.47307
				0.913	0.36776						0.4002	0.38125																																0.84543			0.3154
				0.9997	0.42021						0.5005	0.35145																																0.69672			0.31609
				0.8319	0.48433						0.4541	0.32018																																0.29337			0.15907
				0.9875	0.41411						0.6865	0.3785																																0.43908			0.83675
				1.0494	0.39784						0.4816	0.36962																																0.77672			0.66379
				1.0085	0.25229						0.4779	0.38826																																0.65915			0.2786
				0.7033	0.31561						0.3791	0.37245																																0.63163			0.12382
				0.8957	0.41489						0.5668	0.36169																																0.80455			0.52658
				0.9437	0.45743						0.4463	0.3134																																0.94217			0.48238
				0.8942	0.37989						0.3576	0.31813																																0.38573			0.07889
				1.0059	0.39248						0.4492	0.22901																																0.63132			0.18387
				0.8105	0.3589						0.6049	0.28921																																0.85579			0.4793
				0.9489	0.43345						0.3522	0.26023																																0.90733			0.75007
				0.836	0.36174						0.5043	0.35188																																0.92663			0.50953
				0.8172	0.46915						0.3237	0.24141																																0.62195			0.43503
				0.8822	0.453						0.5514	0.25167																																0.61284			0.35715
				0.9229	0.48336						0.2804	0.2263																																0.69199			0.34446
				0.8621	0.35063						0.4778	0.26766																																0.85645			0.77932
				1.0356	0.42195						0.5113	0.26918																																0.68226			0.72374
				0.8614	0.49178						0.491	0.28653																																0.98757			0.50402
				0.8498	0.35322						0.431	0.27099																																0.79625			0.77685
				0.8594	0.39223						0.632	0.28354																																0.79051			0.3114
				0.8253	0.29148						0.4029	0.23527																																0.9273			0.86634
				0.9039	0.41494						0.4157	0.26572																																0.50595			0.39382
				0.8745	0.40535						0.4571	0.28791																																0.59165			0.19039
				0.842	0.6863						0.5214	0.25074																																0.8733			0.34393
				0.7675	0.40977						0.5934	0.2566																																0.94622			0.3485
				0.9006	0.4725						0.2717	0.31556																																0.83989			0.30015
				0.7967	0.35772						0.4961	0.30104																																0.95935			0.51797
				0.6693	0.4502						0.4178	0.26453																																0.42596			0.30813
				0.7872	0.4729						0.3395	0.25721																																0.98655			0.25516
				0.9652	0.43936						0.5675	0.25914																																0.62655			0.20496
				0.6961	0.45765						0.4259	0.26205																																0.75274			0.30248
				1.049	0.50464						0.5486	0.28642																																0.97445			0.56459
				0.8933	0.46782						0.481	0.28351																																0.38816			0.35842
				0.8486	0.44025						0.486	0.27941																																0.65068			0.64639
				0.8557	0.462						0.6065	0.22905																																0.49311			0.76533
				0.9087	0.376						0.4795	0.27412																																0.9496			0.78519
				0.8407	0.4582						0.4493	0.2586																																0.95982			0.40318
				0.8039	0.43119						0.517	0.32168																																0.64308			0.09542
				0.9072	0.34275						0.4428	0.35361																																0.71288			0.4682
				0.9568	0.39302						0.501	0.40326																																0.5367			0.31537
				0.9214	0.33552						0.4418	0.42672																																0.77276			0.48539
				0.9986	0.4248						0.4494	0.36273																																0.72956			0.43662
				1.0624	0.40991						0.6199	0.36927																																0.92636			0.61312
				1.0333	0.26653						0.334	0.37632																																0.89164			0.72881
				0.9191	0.52636						0.5468	0.41532																																0.71755			0.3634
				0.9161	0.45639						0.4227	0.30799																																0.92604			0.23403
				0.8212	0.38933						0.3109	0.34606																																0.61479			0.46887
				0.8581	0.51258						0.3832	0.37286																																0.83423			0.41829
				0.9083	0.4254						0.4046	0.37658																																0.94324			0.69679
				0.9261	0.41054						0.5995	0.37479																																0.75562			0.53173
				0.8883	0.38076						0.4405	0.29934																																0.73956			0.65677
				0.7665	0.42845						0.5235	0.35064																																0.46157			0.83098
				0.8454	0.42311						0.323	0.30539																																0.76435			0.56934
				0.7652	0.37473						0.6412	0.36206																																0.86028			0.45369
				0.7839	0.40006						0.5624	0.4148																																0.59903			0.74626
				0.9081	0.40859						0.5416	0.27946																																0.50493			0.13074
				0.8532	0.51219						0.4716	0.33328																																0.83652			0.81904
				0.9618	0.36675						0.436	0.39362																																0.66613			0.48112
				0.8244	0.44432						0.4905	0.35691																																0.95108			0.42739
				0.8831	0.38756						0.4409	0.38451																																0.78719			0.53666
				0.9163	0.42129						0.5433	0.33261																																0.60028			0.4223
				1.0555	0.43404						0.2348	0.29794																																0.85678			0.37556
				0.9082	0.42222						0.5082	0.37611																																0.63481			0.24357
				1.0059	0.48139						0.4006	0.42749																																0.87018			0.72872
				0.9249	0.41103						0.3419	0.25955																																0.46516			0.81873
				0.9698	0.26988						0.5335	0.41818																																0.9987			0.483
				0.9316	0.3822						0.5451	0.32076																																0.80745			0.39348
				0.9279	0.27252						0.4332	0.3986																																0.97322			0.2783
				0.794	0.444						0.4535	0.41569																																0.71684			0.35729
				0.8537	0.46288						0.5582	0.43782																																0.96298			0.33611
				0.7201	0.35815						0.4833	0.31215																																0.83124			0.35251
				0.9235	0.52399						0.5422	0.37955																																0.80616			0.37383
				0.7928	0.49881						0.4473	0.4752																																0.29422			0.54718
				1.0185	0.38653						0.7779	0.32212																																0.67963			0.80733
				0.8831	0.45829						0.364	0.38209																																0.92693			0.66303
				0.8397	0.47326						0.4986	0.47215																																0.97996			0.89231
				0.862	0.5434						0.3828	0.37305																																0.67997			0.62233
				0.8949	0.48592						0.478	0.35545																																0.78003			0.28983
				0.8963	0.35628						0.5232	0.33498																																0.3302			0.50309
				0.9092	0.54308						0.4631	0.44833																																0.84374			0.46849
				0.7992	0.35846						0.5673	0.26155																																0.86861			0.87691
				0.8811	0.45463						0.4564	0.37204																																0.68215			0.35119
				0.9706	0.40673						0.6523	0.40755																																0.93568			0.86966
				0.9693	0.42534						0.4449	0.3733																																0.81375			0.76235
				0.8704	0.39679						0.4713	0.32212																																0.7568			0.98704
				0.9474	0.41187						0.3462	0.3237																																0.67256			0.36573
				0.7544	0.33688						0.4756	0.38039																																0.98037			0.48161
				0.9245	0.45562						0.2483	0.3567																																0.7924			0.49048
				1.0266	0.48083						0.5187	0.38487																																0.57881			0.3441
				0.8278	0.51717						0.4226	0.33519																																0.41113			0.41699
				0.9849	0.40354						0.6648	0.36217																																0.68546			0.95741
				0.9543	0.37306						0.5436	0.35923																																0.74435			0.68283
				0.7971	0.53886						0.5653	0.3088																																0.93244			0.58557
				1.0384	0.41634						0.6273	0.29999																																0.74821			0.59193
				0.6668	0.43484						0.4572	0.40001																																0.99608			0.55013
				0.8538	0.437						0.2423	0.28032																																0.45511			0.24091
				0.8652	0.51319						0.5136	0.32195																																0.65441			0.64837
				0.9336	0.54898						0.498	0.42355																																0.69635			0.6298
				0.9036	0.36918						0.573	0.44566																																0.94461			0.4629
				0.9049	0.4377						0.6039	0.34073																																0.89309			0.55708
				0.8469	0.44001						0.7598	0.38717																																0.87577			0.45205
				0.9666	0.34619						0.4421	0.38438																																0.64464			0.54669
				1.0168	0.34357						0.539	0.32872																																0.84049			0.66432
				0.696	0.46491						0.4444	0.33403																																0.66166			0.32259
				0.9756	0.35677						0.4174	0.39139																																0.76341			0.91938
				0.7876	0.37349						0.376	0.50258																																0.67833			0.97213
				0.817	0.39258						0.469	0.34052																																0.92791			0.96904
				0.8341	0.39625						0.3241	0.35735																																0.75271			0.15683
				1.0032	0.37355						0.2024	0.36616																																0.29043			0.48624
				0.6538	0.39804						0.461	0.30597																																0.50322			0.18376
				0.9881	0.49062						0.4822	0.41984																																0.85313			0.55609
				-0.1947	0.08747						0.5633	0.40026																																0.68574			0.17255
				0.7681	0.37009						0.3945	0.33717																																0.6997			0.35514
				0.7221	0.39155						0.5292	0.32782																																0.85505			0.43307
				0.7424	0.28003						0.4382	0.39077																																0.91014			0.50178
				0.7976	0.34392						0.6161	0.40423																																0.76038			0.33674
				1.0042	0.31113						0.3567	0.32851																																0.7392			0.35123
				1.0542	0.33509						0.5255	0.43672																																0.66065			0.60677
				0.9065	0.44859						0.5375	0.32489																																0.96926			0.75069
				0.8754	0.42027						0.5815	0.43416																																0.69569			0.19827
				0.8895	0.47934						0.5059	0.62791																																0.62743			0.55825
				0.8521	0.48611						0.4715	0.46234																																0.76465			0.73681
				0.8669	0.44017						0.3877	0.52731																																0.77246			0.25747
				0.786	0.50147						0.4967	0.45672																																0.70935			0.36858
				0.9039	0.43669						0.4216	0.41709																																0.7939			0.67592
				0.8762	0.44194						0.5302	0.46025																																0.7444			0.21948
				0.8479	0.44722						0.3923	0.5139																																0.85599			0.31189
				0.8991	0.51301						0.4321	0.51129																																0.90088			0.42578
				0.9511	0.48646						0.4974	0.42113																																0.86924			0.92301
				0.9032	0.53173						0.5999	0.46852																																0.78747			0.67214
				0.9629	0.30055						0.441	0.45596																																0.64376			-0.12789
				0.8978	0.46461						0.4774	0.48521																																0.66355			0.57468
				0.8775	0.47175						0.6154	0.5603																																0.50241			0.74642
				0.7056	0.29728						0.5189	0.54015																																0.45935			0.21568
				0.9111	0.4501						0.5156	0.492																																0.68721			0.44443
				0.8789	0.48818						0.4479	0.51716																																0.62612			0.82508
				0.9148	0.45831						0.5559	0.53915																																0.76206			0.30388
				0.7868	0.54814						0.4209	0.52945																																0.91725			0.63166
				0.9161	0.39993						0.445	0.51563																																0.66556			0.31344
				0.7222	0.4025						0.536	0.50783																																0.54712			0.58971
				0.9558	0.28444						0.5364	0.56966																																0.59437			0.69017
				0.9125	0.42551						0.685	0.57162																																0.94925			0.76785
				0.8795	0.40526						0.4355	0.55546																																0.75088			0.71169
				0.9193	0.38379						0.3283	0.44831																																0.87477			0.78259
				0.8107	0.41774						0.6978	0.50435																																0.72469			0.77855
				0.8836	0.51869						0.5638	0.51234																																0.53657			0.27493
				0.9084	0.60572						0.5237	0.6606																																0.99253			0.59232
				0.936	0.49182						0.5657	0.50723																																0.75984			0.33068
				0.8408	0.51473						0.4548	0.57884																																0.81119			0.60377
				0.8945	0.54904						0.4659	0.60292																																0.37741			0.4377
				0.7487	0.46104						0.5435	0.59846																																0.6612			0.34217
				0.9097	0.35998						0.4326	0.58409																																0.80323			0.75664
				0.88	0.40726						0.5206	0.53718																																0.51313			0.90619
				0.9623	0.40324						0.3932	0.5138																																0.66189			0.65819
				0.9406	0.49344						0.4388	0.64583																																0.76145			0.05677
				0.8391	0.42077						0.4916	0.56205																																0.59842			0.65056
				0.7947	0.53758						0.5549	0.57842																																0.61592			-0.12789
				0.8388	0.42065						0.4793	0.61801																																0.41138			0.85208
				0.8153	0.40777						0.5375	0.65343																																0.77269			0.5148
				0.8984	0.41829						0.5095	0.50723																																0.78139			0.99639
				0.8564	0.4572						0.6168	0.55268																																0.68897			0.54415
				0.9319	0.61643						0.5675	0.54536																																0.72163			0.29057
				0.7288	0.53575						0.5521	0.54233																																0.70372			0.39446
				1.2271	0.36267						0.5348	0.55772																																0.75881			0.26331
				1.0322	0.41681						0.504	0.53876																																0.56916			0.28221
				0.8689	0.5795						0.6184	0.63408																																0.45015			0.44249
				1.0162	0.49214						0.535	0.5395																																0.98009			0.81674
				0.8779	0.53303						0.5277	0.57763																																0.94182			0.38625
				0.7934	0.58176						0.5496	0.50898																																0.97948			0.34619
				0.9618	0.56736						0.6256	0.442																																0.75921			0.54295
				0.9243	0.45978						0.6822	0.4617																																0.46995			0.42509
				0.9508	0.48389						0.4705	0.45845																																0.95105			0.5756
				0.9388	0.37493						0.5588	0.4253																																0.34544			0.47621
				0.8154	0.37959						0.5523	0.48095																																0.45793			0.9147
				1.0041	0.39793						0.5714	0.47013																																0.79771			-0.08011
				0.8384	0.44277						0.7787	0.45253																																0.78882			0.81961
				0.7657	0.46127						0.7311	0.45614																																0.55991			0.99848
				0.8359	0.32658						0.657	0.49181																																0.68878			0.38125
				0.801	0.43755						0.6644	0.44442																																0.5354			0.27695
				0.8466	0.43989						0.6272	0.41886																																0.45078			0.62042
				0.7909	0.50943						0.6365	0.43329																																0.80539			0.4159
				0.8347	0.56724						0.5976	0.41764																																0.46509			0.40014
				0.9203	0.40089						0.6554	0.46886																																0.97491			0.23762
				0.829	0.37965						0.6388	0.44111																																0.47409			0.00634
				0.9024	0.40651						0.521	0.47295																																0.83997			0.55336
				0.792	0.44162						0.5705	0.44936																																0.9776			0.38724
				0.941	0.43318						0.653	0.40381																																0.81562			0.64872
				0.8771	0.45954						0.672	0.41238																																0.80131			0.79229
				0.8536	0.33526						0.5413	0.42119																																0.44813			0.81493
				0.8515	0.51435						0.5838	0.41799																																0.76406			0.15009
				0.8291	0.33117						0.5532	0.4283																																0.43709			0.62346
				0.7309	0.43571						0.6295	0.44577																																0.62912			0.35335
				0.788	0.63437						0.2716	0.42844																																0.83919			0.84148
				0.6745	0.36742						0.4115	0.32573																																0.77946			0.41087
				0.7733	0.50469						0.4034	0.28622																																0.30011			0.29918
				0.6833	0.47336						0.4961	0.33435																																0.76582			0.75793
				0.7108	0.55577						0.1527	0.3605																																0.92472			0.70759
				0.7849	0.55279						0.3401	0.39627																																0.91424			0.38988
				0.908	0.47025						0.2756	0.37786																																0.73391			-0.04058
				0.871	0.53525						0.2615	0.41124																																0.71977			0.28255
				0.8859	0.45271						0.4956	0.52108																																0.77643			0.64436
				0.97	0.38452						0.5804	0.54497																																0.93247			0.20356
				1.0167	0.53877						0.5468	0.38069																																0.89356			0.41294
				0.8955	0.58981						0.6299	0.34689																																0.66112			0.63468
				0.9695	0.53196						0.5862	0.49363																																0.57857			0.64185
				0.9118	0.48163						0.4561	0.33933																																0.99344			0.78694
				0.8923	0.54217						0.6838	0.45906																																0.944			0.47307
				0.8889	0.55798						0.4707	0.469																																0.60539			0.45547
				0.7618	0.69993						0.4941	0.39																																0.60839			0.96468
				0.8106	0.53726						0.4549	0.40557																																0.68006			0.8549
				0.8464	0.4843						0.6933	0.38737																																0.79525			0.77068
				0.6898	0.45369						0.4958	0.38799																																0.92436			0.89535
				0.8329	0.45864						0.5326	0.39119																																0.95972			0.80325
				0.9124	0.42703						0.5917	0.39364																																0.4654			0.85104
				0.8398	0.47584						0.4547	0.44952																																0.79772			0.80742
				1.1928	0.34791						0.6147	0.42623																																0.77869			0.57957
				0.8915	0.41738						0.604	0.46711																																0.65938			0.65281
				0.8908	0.50057						0.5271	0.42687																																0.96503			0.54614
				0.7783	0.59844						0.5076	0.4434																																0.56774			0.83577
				0.8261	0.47302						0.5355	0.46778																																0.60563			0.79181
				0.8804	0.52682						0.4927	0.43839																																0.90254			0.56957
				0.9116	0.4868						0.5043	0.41405																																0.82709			0.21075
				0.9321	0.447						0.5761	0.39909																																0.87587			0.53018
				0.9347	0.49367						0.5203	0.50653																																0.77543			0.62698
				0.7944	0.52052						0.737	0.4421																																0.88786			0.38483
				0.8191	0.49076						0.638	0.5104																																0.93862			0.56936
				0.8393	0.47245						0.6013	0.46069																																0.80352			0.63778
				0.911	0.58272						0.5504	0.43836																																0.80398			0.33446
				0.835	0.55606						0.3405	0.49139																																0.95921			0.56126
				0.8695	0.49786						0.565	0.48368																																0.91552			0.57265
				1.1389	0.51217						0.6065	0.46516																																0.97812			0.1833
				0.7677	0.55803						0.573	0.48586																																0.75053			0.47273
				0.9289	0.62						0.5211	0.53996																																0.85718			0.58609
				0.9596	0.53359						0.582	0.53417																																0.94122			0.26469
				0.9202	0.50702						0.3215	0.47277																																0.43247			0.59043
				0.8847	0.41908						0.626	0.44486																																0.7334			0.52573
				0.8759	0.46223						0.5028	0.49146																																0.64662			0.65269
				1.0341	0.48667						0.5845	0.42851																																0.95768			-0.05275
				0.8852	0.49707						0.5653	0.44539																																0.51207			0.18077
				0.8623	0.44134						0.4566	0.50419																																0.33087			0.23885
				0.7465	0.55827						0.6015	0.52565																																0.95559			0.22879
				0.7551	0.42422						0.5848	0.54064																																0.78383			0.25247
				0.7307	0.48793						0.5565	0.52525																																0.24222			0.85723
				1.0578	0.39474						0.4863	0.51233																																0.9069			0.13294
				0.952	0.49719						0.4961	0.48066																																0.6382			0.94747
				0.7056	0.45589						0.455	0.55313																																0.53694			0.67223
				0.8975	0.51907						0.3794	0.4145																																0.80096			0.58188
				0.8049	0.50476						0.4345	0.5706																																0.89415			0.66959
				0.9083	0.5551						0.6458	0.53438																																0.9445			0.60793
				0.9473	0.58204						0.5166	0.48775																																0.67094			0.46314
				0.9134	0.59356						0.3278	0.55302																																0.96607			0.50552
				0.8824	0.48168						0.3391	0.54818																																0.75346			0.66436
											0.3921	0.52228																																0.64202			0.51154
				0.7069	0.4098						0.4868	0.4852																																0.54217			0.3639
				0.8252	0.4559						0.3082	0.53652																																0.80114			0.53813
				0.829	0.4616						0.541	0.52672																																0.93177			0.3688
				0.9623	0.52644						0.4224	0.56963																																0.83045			0.43705
				1.0628	0.42264						0.3636	0.55935																																0.94977			0.30085
				0.7814	0.42104						0.6052	0.56521																																0.98831			0.24021
				0.8566	0.53893						0.4384	0.61877																																0.58172			0.82001
				0.8076	0.59736						0.4706	0.52644																																0.88932			0.69976
				0.6952	0.60888						0.5313	0.52902																																0.9918			0.41934
				0.8053	0.50064						0.4562	0.57485																																0.45312			0.56734
				0.8249	0.44683						0.394	0.60664																																0.86035			0.14837
				0.8377	0.523						0.3881	0.56477																																0.73968			0.76225
				0.7528	0.46266						0.4125	0.53155																																0.94171			0.38785
				0.6136	0.49713						0.4257	0.48717																																0.88738			0.38431
				0.7998	0.61278						0.3673	0.52952																																0.61774			0.4639
				0.9155	0.4745						0.4251	0.50973																																0.44758			0.73251
				0.781	0.47957						0.4558	0.4256																																0.79016			0.10041
				0.782	0.51714						0.539	0.50491																																0.78525			0.32239
				0.8291	0.33365						0.4302	0.60041																																0.74381			0.42968
				1.0101	0.34115						0.454	0.56397																																0.68498			0.06934
				0.7306	0.39662						0.4515	0.49173																																0.82502			0.42442
				0.7972	0.56163						0.3871	0.60209																																0.95824			0.81591
				0.6487	0.42743						0.5154	0.54138																																0.90085			0.47054
				0.8022	0.53477						0.4172	0.54001																																0.71868			0.77482
				0.8583	0.40867						0.4953	0.52607																																0.8289			0.63513
				0.7302	0.52527						0.4935	0.55094																																0.77797			0.25058
				0.7931	0.50252						0.481	0.53589																																0.94248			0.74143
				0.7404	0.51588						0.3072	0.49951																																0.79632			0.64994
				0.6785	0.41308						0.3622	0.57172																																0.97031			0.75664
				0.7932	0.45449						0.4499	0.5227																																0.76339			0.37751
				0.813	0.40417						0.4197	0.48664																																0.59148			0.55982
				0.8811	0.4137						0.5766	0.49507																																0.82			0.36152
				0.694	0.5775						0.2561	0.50884																																0.49073			0.55036
				0.7988	0.47208						0.3241	0.58562																																0.52492			0.44644
				0.65	0.45882						0.533	0.55216																																0.56959			0.5033
				0.7685	0.50985						0.561	0.52896																																0.95191			0.89044
				0.8689	0.53443						0.5066	0.54199																																0.99837			0.99057
				0.7422	0.61347						0.4329	0.52103																																0.7533			0.62187
				0.6708	0.60987						0.3986	0.53339																																0.79414			0.23256
				0.8355	0.51647						0.3848	0.52816																																0.79613			0.21308
				0.846	0.57633						0.2841	0.48802																																0.74245			0.49737
				0.7625	0.53643						0.3582	0.49221																																0.59186			0.52766
				0.7794	0.50261						0.5108	0.57122																																0.9004			-0.00479
				0.608	0.35918						0.3679	0.54113																																0.70812			0.36463
				0.9014	0.54258						0.5092	0.51212																																0.92199			0.52376
				0.8372	0.54642						0.3352	0.56472																																0.87804			0.1147
				0.884	0.61783						0.3818	0.51076																																0.67192			0.04117
				0.8854	0.54738						0.4005	0.52904																																0.57574			0.25845
				0.7953	0.48925						0.3815	0.54472																																0.6954			0.67799
				0.8071	0.44563						0.4579	0.50408																																0.80444			0.19527
				0.7381	0.53296						0.4665	0.52164																																0.68605			0.2303
				0.8834	0.5037						0.6136	0.46468																																0.30107			0.12056
				0.8344	0.48647						0.4896	0.53682																																0.85255			0.62506
				0.8888	0.51782						0.4755	0.54964																																0.93939			0.42781
				0.8755	0.46027						0.5455	0.46174																																0.95883			0.52682
				0.8635	0.52438						0.619	0.56527																																0.97901			0.62357
				0.9109	0.52376						0.3756	0.44766																																0.89314			0.79889
				0.9052	0.52124						0.5282	0.54174																																0.81797			0.3542
				0.8548	0.42354						0.499	0.55476																																0.64927			0.61287
				0.913	0.51514						0.3928	0.48411																																0.85057			0.30481
				0.7995	0.52822						0.4889	0.54886																																0.91721			0.65273
				0.8071	0.59352						0.439	0.50893																																0.89723			0.85849
				0.8696	0.57174						0.5526	0.52958																																0.98609			0.30728
				0.8281	0.58871						0.4818	0.51324																																0.94163			0.23863
				0.8252	0.53187						0.4171	0.4711																																0.76937			0.14058
				0.7668	0.53227						0.4389	0.44066																																0.88868			0.31302
				1.0609	0.48325						0.4363	0.51672																																0.55251			0.90921
				0.8279	0.48561						0.5392	0.53261																																0.91564			0.48085
				1.0494	0.55682						0.3245	0.53649																																0.80245			0.53896
				0.9075	0.50561						0.4581	0.48998																																0.79548			0.4317
				0.8697	0.5755						0.286	0.55851																																0.41938			0.4408
				0.8627	0.45967						0.2557	0.5269																																0.90486			0.08235
				0.8917	0.60367						0.2676	0.55236																																0.62402			0.45352
				0.7029	0.56264						0.3024	0.48514																																0.59115			0.62596
				0.8298	0.52584						0.2738	0.56762																																0.99644			0.62981
				0.736	0.54695						0.4119	0.49801																																0.89423			0.13252
				0.7636	0.48433						0.2516	0.47556																																0.65094			0.64127
				0.8301	0.51603						0.4005	0.49575																																0.49353			0.23515
				0.8411	0.51042						0.3501	0.50279																																0.98459			0.89518
				0.9662	0.5599						0.2269	0.47234																																0.86704			0.35735
				1.0956	0.50041						0.3062	0.50612																																0.60917			0.61974
				0.8705	0.49543						0.2867	0.47322																																0.7504			0.27541
				0.9314	0.40132						0.3866	0.55994																																0.80692			0.64281
				1.1065	0.47449						0.3434	0.47706																																0.91843			0.33113
				0.8736	0.51936						0.2983	0.48557																																0.6873			0.51185
				0.9304	0.44324						0.2565	0.52752																																0.83062			0.34306
				0.6916	0.61025						0.3936	0.47915																																0.77092			0.44056
				0.9271	0.6302						0.4178	0.53354																																0.41854			0.24788
				0.8973	0.50804						0.3344	0.5697																																0.87987			0.87323
				1.0933	0.50108						0.2717	0.46788																																0.81782			0.24539
				0.8321	0.47511						0.3402	0.42414																																0.69504			0.48148
				0.9916	0.45032						0.3512	0.49439																																0.79404			0.98885
				0.9592	0.51907						0.3597	0.56635																																0.8961			0.50234
				0.874	0.49248						0.3398	0.49885																																0.67042			0.34363
				1.0409	0.65256						0.4424	0.48561																																0.73546			0.85811
				0.9939	0.50657						0.3217	0.4501																																0.825			0.58544
				0.8936	0.56948						0.2405	0.56727																																0.9371			0.24707
				0.9203	0.53722						0.3139	0.51365																																0.62019			0.6775
				0.8474	0.56834						0.4329	0.48782																																0.99516			0.9922
				0.8323	0.55607						0.3157	0.54552																																0.78433			0.47252
				0.9235	0.6166						0.443	0.50584																																0.82026			0.99997
				1.0599	0.46395						0.3443	0.53264																																0.64655			0.49215
				0.9371	0.55916						0.244	0.57746																																0.90397			-0.0025
				0.8886	0.55039						0.2371	0.49952																																0.46054			0.53403
				1.0515	0.51433						0.2165	0.49249																																0.75404			0.15691
				0.8667	0.54376						0.2608	0.51046																																0.92061			0.9571
				0.8511	0.58573						0.2523	0.44656																																0.75356			0.28465
				0.8737	0.67136						0.3689	0.51824																																0.9428			0.54564
				1.1147	0.45429						0.4433	0.49839																																0.97877			0.34376
				0.9109	0.55315						0.3684	0.46475																																0.51636			0.76551
				0.8491	0.50985						0.4532	0.53096																																0.987			0.73981
				0.6407	0.59106						0.3462	0.49837																																0.26456			0.43894
				0.9461	0.57614						0.3633	0.46121																																0.51829			0.25039
				1.0497	0.66977						0.3965	0.52458																																0.47961			0.83662
				0.8114	0.63759						0.4774	0.52252																																0.56513			0.31096
				0.7192	0.43936						0.3502	0.49936																																0.84227			0.93983
				0.9159	0.54429						0.27	0.49716																																0.83652			0.5358
				0.8027	0.57719						0.3969	0.49978																																0.40015			0.27545
				0.9632	0.61217						0.3245	0.40328																																0.83479			0.72593
				0.8709	0.55809						0.4458	0.48077																																0.54781			0.89414
				0.9012	0.52629						0.364	0.54146																																0.65325			0.54183
				0.8797	0.70086						0.3916	0.53304																																0.97344			0.30631
				0.818	0.65827						0.3426	0.49349																																0.86795			0.62527
				0.757	0.53029						0.4233	0.56045																																0.68163			0.87289
				0.9602	0.63782						0.4526	0.5391																																0.79642			0.01479
				1.1062	0.42897						0.5578	0.52187																																0.77912			0.26996
				0.9067	0.64191						0.3058	0.54677																																0.75952			0.34377
				0.9863	0.58732						0.3649	0.57523																																0.69893			0.36727
				0.912	0.61357						0.4139	0.51846																																0.99102			0.66414
				0.8703	0.56962						0.2911	0.477																																0.71204			0.58136
				0.7893	0.63687						0.3854	0.54655																																0.96339			0.49524
				0.8788	0.55303						0.4273	0.53116																																0.88683			0.75176
				0.8427	0.55486						0.3966	0.53295																																0.86948			0.60868
				0.9322	0.63641						0.4239	0.54273																																0.38886			0.70069
				0.8125	0.48922						0.3994	0.44634																																0.57851			0.58782
				0.8071	0.39387						0.341	0.46819																																0.33679			0.52198
				0.8794	0.54686						0.3993	0.48504																																0.8361			0.65773
				0.8662	0.59749						0.3381	0.50601																																0.73916			0.35669
				0.851	0.58596						0.3566	0.44567																																0.79549			0.17984
				0.9046	0.56555						0.3721	0.44773																																0.94313			0.8492
				0.8345	0.54224						0.3661	0.51578																																0.42766			0.68811
				0.7421	0.60091						0.3189	0.52679																																0.43688			0.3892
				0.7933	0.415						0.3132	0.50856																																0.70443			0.36634
				0.8474	0.44086						0.3869	0.49644																																0.98849			0.69821
				0.6247	0.42281						0.2761	0.5256																																0.84252			0.50353
				0.6889	0.56605						0.4273	0.54636																																0.8266			0.8004
				0.962	0.33933						0.4494	0.51735																																0.96567			0.89105
				1.0776	0.29541						0.3069	0.48558																																0.70701			0.37541
				0.7433	0.67612						0.4151	0.53489																																0.50006			0.86646
				0.8464	0.62412						0.4148	0.46776																																0.96239			0.33025
				1.1129	0.41157						0.3117	0.54106																																0.5042			0.51883
				0.944	0.51906						0.3583	0.49757																																0.46758			0.68576
				0.9207	0.38939						0.4733	0.50864																																0.92725			0.45091
				0.8614	0.56509						0.4045	0.45413																																0.8328			0.2839
				1.0374	0.39529						0.3872	0.51712																																0.97688			0.90914
				0.9263	0.55612						0.2995	0.44141																																0.87684			0.42379
				0.7847	0.54324						0.3926	0.51954																																0.42949			0.53059
				1.0917	0.28618						0.4164	0.45737																																0.63015			0.35294
				0.9193	0.49551						0.4904	0.46501																																0.73322			0.8455
				1.0057	0.59895						0.3565	0.51353																																0.79039			0.62201
				0.8011	0.46776						0.4794	0.49064																																0.60955			0.60871
				0.8259	0.49511						0.4326	0.49239																																0.98719			0.79797
				0.8063	0.53882						0.3837	0.48592																																0.7438			0.35964
				0.9315	0.46558						0.3948	0.47203																																0.61047			0.42892
				0.8959	0.55611						0.4382	0.51573																																0.45309			0.81808
				0.9052	0.52693						0.4378	0.49215																																0.41237			0.44572
				0.8264	0.49135						0.4813	0.48527																																0.70081			0.63879
				0.8253	0.61361						0.3815	0.48531																																0.73592			0.59282
				0.8456	0.61076						0.3848	0.49764																																0.70301			0.57308
				0.8743	0.64052						0.4519	0.54089																																0.64751			-0.0465
				0.8673	0.58207						0.4589	0.49108																																0.74835			0.55251
				0.8566	0.58853						0.5386	0.49952																																0.80876			0.31005
				0.8599	0.62166						0.4428	0.49374																																0.92566			0.67673
				0.8178	0.56618						0.37	0.39806																																0.76814			0.29544
				0.7915	0.61467						0.3148	0.50529																																0.78318			0.92
				0.8699	0.53551						0.481	0.44646																																0.6192			0.56492
				0.8653	0.62669						0.4285	0.48185																																0.98649			0.04548
				0.8138	0.62669						0.4306	0.47153																																0.8579			0.56174
				0.8278	0.56768						0.4177	0.55274																																0.95776			0.85148
				0.8572	0.56322						0.4993	0.52467																																0.42654			0.51955
				0.874	0.55218						0.4795	0.49139																																0.92427			0.18811
				0.7817	0.57365						0.3119	0.52313																																0.9001			0.29075
				0.8212	0.55867						0.506	0.4554																																0.98537			0.56209
				0.873	0.57813						0.4484	0.48495																																0.47004			0.53278
				0.8124	0.53586						0.375	0.51725																																0.97717			0.48145
				0.8413	0.59195						0.5516	0.44041																																0.98684			0.6857
				0.8557	0.57234						0.3206	0.44873																																0.98974			0.66259
				0.8709	0.58751						0.4412	0.49312																																0.91569			0.21981
				0.8832	0.56386						0.479	0.4693																																0.73306			0.27337
				0.8964	0.51576						0.4661	0.49596																																0.73565			0.18159
				0.8415	0.53876						0.3969	0.44561																																0.78611			-0.01494
				0.8389	0.58658						0.5172	0.5393																																0.8281			0.72972
				0.8036	0.56668						0.4345	0.46458																																0.97088			0.63535
				0.86	0.61391						0.2936	0.37472																																0.96567			0.69191
				0.8183	0.63768						0.4411	0.43605																																0.67324			0.85183
				0.8845	0.63515						0.4171	0.51678																																0.87256			0.56982
				0.8984	0.6045						0.4271	0.50904																																0.7071			0.44923
				0.8929	0.53935						0.3994	0.50426																																0.80726			0.76826
				0.831	0.55856						0.4484	0.50412																																0.80487			0.90077
				0.8797	0.60636						0.3716	0.47213																																0.7357			0.24095
				0.8369	0.59318						0.3614	0.45885																																0.95389			0.44783
				0.8296	0.55696						0.4465	0.53667																																0.91572			0.44942
				0.7863	0.53637						0.4759	0.48563																																0.74144			0.30021
				0.8314	0.51904						0.4307	0.49748																																0.98768			0.84273
				0.8378	0.55531						0.4588	0.47253																																0.70988			0.10002
				0.7696	0.43937						0.4226	0.52709																																0.87263			0.43217
				0.8885	0.47821						0.4282	0.56475																																0.90661			0.78107
				0.783	0.56391						0.5	0.4773																																0.83271			0.72334
				0.8193	0.55289						0.439	0.46424																																0.95546			0.55362
				0.8057	0.48785						0.355	0.49082																																0.9169			0.46013
				0.7721	0.53129						0.4008	0.47184																																0.704			0.61451
				0.8095	0.46193						0.4073	0.55975																																0.76864			0.9433
				0.783	0.41265						0.3739	0.46358																																0.64488			0.62832
				0.8246	0.56152						0.3902	0.53222																																0.73681			0.41673
				0.8666	0.45739						0.4308	0.48662																																0.501			0.6205
				0.7548	0.47115						0.3793	0.45048																																0.85465			0.13301
				0.7588	0.51209						0.4227	0.49504																																0.81423			0.18966
				0.8403	0.47571						0.3775	0.43135																																0.98525			0.20418
				0.7359	0.46977						0.4426	0.47265																																0.97409			0.84335
				0.7868	0.50522						0.3343	0.48687																																0.95949			0.94467
				0.755	0.52473						0.5094	0.48487																																0.55138			0.63081
				0.8213	0.48647						0.5363	0.4677																																0.71495			0.67972
				0.8283	0.51808						0.4342	0.47753																																0.9049			0.76365
				0.9203	0.43788						0.4186	0.49092																																0.85863			0.39148
				0.7661	0.51192						0.3706	0.53474																																0.62382			0.64433
				0.8232	0.4727						0.4291	0.48382																																0.79489			0.65208
				0.6867	0.45234						0.3904	0.4607																																0.57503			0.99689
				0.8169	0.51334						0.3939	0.49431																																0.43909			0.7292
				0.8379	0.47844						0.402	0.46715																																0.69982			0.23632
				0.7704	0.5436						0.3711	0.50495																																0.87335			0.29967
				0.7498	0.4889						0.3956	0.43075																																0.60205			0.02022
				0.7626	0.52459						0.4848	0.45213																																0.75104			0.59943
				0.7256	0.57264						0.4897	0.47641																																0.76195			0.66458
				0.7876	0.52647						0.5039	0.42732																																0.54195			0.11808
				0.8774	0.522						0.4461	0.46803																																0.58837			0.78553
				0.8599	0.51766						0.4006	0.45145																																0.56851			0.41279
				0.8091	0.53935						0.4618	0.46774																																0.50102			0.21212
				0.7479	0.44936						0.4442	0.56512																																0.87763			0.2636
				0.7574	0.47556						0.4496	0.48674																																0.72974			0.33882
				0.7976	0.52731						0.5354	0.48994																																0.67503			0.19251
				0.7549	0.51863						0.413	0.4881																																0.54646			0.53612
				0.7007	0.51224						0.4477	0.48451																																0.92913			0.26819
				0.7509	0.5985						0.4485	0.53189																																0.78695			0.29089
				0.7602	0.55013						0.5076	0.43046																																0.96642			0.68474
				0.7555	0.52946						0.424	0.51418																																0.93609			0.3922
				0.7836	0.50365						0.3794	0.4997																																0.70105			0.44031
				0.8272	0.52632						0.3838	0.49136																																0.80863			0.85664
				0.8466	0.50518						0.4592	0.47646																																0.60879			0.22659
				0.7664	0.51548						0.4669	0.48809																																0.82299			0.72107
				0.8058	0.58352						0.5109	0.46836																																0.83321			0.45154
				0.8543	0.5737						0.3809	0.43745																																0.86399			0.61771
				0.863	0.55828						0.36	0.49196																																0.62447			0.17401
				0.8644	0.48388						0.3485	0.47463																																0.7267			0.61874
				0.7764	0.50091						0.468	0.51058																																0.96372			0.70481
				0.7354	0.52142						0.5203	0.51571																																0.5441			0.59924
				0.9015	0.51609						0.4416	0.48736																																0.79141			0.44268
				0.7723	0.4511						0.3644	0.48321																																0.89619			0.57388
				0.7517	0.47719						0.3852	0.46429																																0.93787			0.56429
				0.8447	0.51254						0.4328	0.4927																																0.6073			0.59454
				0.7841	0.47036						0.5159	0.46924																																0.63832			0.55858
				0.6214	0.57851						0.4163	0.44364																																0.63104			0.56015
				0.6387	0.55512						0.6578	0.48377																																0.72155			0.2569
				0.7834	0.51287						0.3984	0.40118																																0.98853			0.69077
				0.8231	0.53834						0.4834	0.48642																																0.88016			0.78328
				0.8801	0.56036						0.5122	0.52116																																0.95844			0.4438
				0.8497	0.54063						0.5043	0.48283																																0.56531			0.33065
				0.8148	0.56238						0.3808	0.45135																																0.99189			0.33825
				0.7806	0.58865						0.3855	0.47094																																0.82466			0.635
				0.8202	0.55178						0.3975	0.49052																																0.98798			0.69294
				0.762	0.51812						0.4376	0.49082																																0.94233			0.37196
				0.7935	0.54505						0.382	0.5503																																0.92888			0.13462
				0.7498	0.52844						0.4724	0.53134																																0.85296			0.58955
				0.7616	0.51892						0.3601	0.43067																																0.75353			0.60656
				0.7239	0.5589						0.4766	0.4967																																0.54992			0.31324
				0.7617	0.56451						0.5466	0.46365																																0.86589			0.50813
				0.7569	0.51724						0.6077	0.50164																																0.96827			0.27995
				0.7355	0.54707						0.5059	0.54395																																0.75772			0.80017
				0.7575	0.50197						0.5181	0.51329																																0.81581			0.44382
				0.8099	0.4863						0.4601	0.47816																																0.3583			0.83096
				0.6555	0.51824						0.4148	0.44896																																0.58106			0.23647
				0.6129	0.49829						0.3325	0.53795																																0.58916			0.73144
				0.7263	0.56553						0.4076	0.4904																																0.98302			0.12488
				0.605	0.56403						0.3723	0.48957																																0.91638			0.51071
				0.6698	0.52685						0.3636	0.47503																																0.92615			0.3895
				0.8011	0.50197						0.5275	0.5363																																0.92429			0.57548
				0.8005	0.53945						0.3859	0.48201																																0.11896			0.47189
				0.7853	0.55823						0.4011	0.55515																																0.74522			0.42397
				0.7846	0.53976						0.4008	0.54052																																0.78838			0.75284
				0.7952	0.51016						0.3896	0.48109																																0.89574			0.7916
				0.7429	0.49652						0.4486	0.50771																																0.95618			0.37685
				0.6857	0.50891						0.3979	0.48153																																0.69112			0.11967
				0.7501	0.4938						0.5008	0.47191																																0.67688			0.25471
				0.724	0.52327						0.4323	0.46622																																0.73692			0.36895
				0.7275	0.56757						0.4897	0.53907																																0.7864			0.45751
				0.7617	0.54736						0.488	0.51828																																0.83155			0.29578
				0.6702	0.57892						0.3339	0.50399																																0.83638			0.23546
				0.7068	0.53089						0.4531	0.47718																																0.74657			0.23151
				0.7302	0.56762						0.5292	0.51215																																0.85895			0.49327
				0.7094	0.58883						0.3972	0.50948																																0.43886			0.28174
				0.6112	0.53004						0.2789	0.48576																																0.51944			0.31391
				0.8614	0.57364						0.4073	0.47232																																0.78033			0.50866
				0.7678	0.45011						0.5359	0.47252																																0.51276			0.53964
				0.847	0.46999						0.3668	0.47206																																0.74602			0.73551
				0.7887	0.44588						0.3949	0.43673																																0.60002			0.82103
				0.7446	0.44353						0.5096	0.50867																																0.75831			0.35703
				0.7726	0.48226						0.3096	0.42784																																0.46434			0.17186
				0.7022	0.42826						0.3642	0.51843																																0.79356			0.3534
				0.7551	0.50796						0.4241	0.45993																																0.52038			0.26468
				0.6587	0.58912						0.4665	0.46431																																0.84591			0.7403
				0.6202	0.59652						0.5074	0.48421																																0.41287			0.31211
				0.8065	0.51706						0.4248	0.50433																																0.63412			0.79562
				0.6952	0.58664						0.4295	0.50269																																0.81471			0.52535
				0.6225	0.65675						0.3716	0.50304																																0.66926			0.7011
				0.837	0.55121						0.4712	0.45232																																0.7051			0.39757
				0.8308	0.51091						0.4439	0.50754																																0.72478			0.4834
				0.7389	0.50424						0.5057	0.53399																																0.68			0.1873
				0.7459	0.58607						0.4534	0.48401																																0.93417			0.123
				0.777	0.62819						0.4714	0.47787																																0.79862			0.35175
				0.8039	0.61909						0.3312	0.45791																																0.84695			0.53417
				0.8245	0.62511						0.5145	0.5037																																0.85023			0.65891
				0.8443	0.66551						0.4558	0.47112																																0.84548			0.87526
				0.7576	0.65984						0.4955	0.47035																																0.83231			0.33441
				0.8231	0.60979						0.4789	0.48573																																0.6417			0.52481
				0.7812	0.60176						0.488	0.48677																																0.67171			0.91766
				0.8018	0.54199						0.4565	0.47363																																0.74804			0.33005
				0.6938	0.58514						0.3704	0.48566																																0.81867			0.40286
				0.6243	0.45576						0.5338	0.46436																																0.85066			0.53751
				0.6523	0.52227						0.4958	0.549																																0.62181			0.58387
				0.5337	0.4897						0.3878	0.46407																																0.56089			0.27301
				0.7081	0.48209						0.488	0.49938																																0.62294			0.4861
				0.6594	0.46117						0.4709	0.51491																																0.51741			0.65421
				0.8437	0.37475						0.387	0.49459																																0.59605			0.62263
				0.7395	0.42099						0.49	0.49088																																0.57314			0.63645
				0.8387	0.43755						0.4298	0.53489																																0.82125			0.49829
				0.7158	0.34746						0.4981	0.50992																																0.89422			0.47349
				0.7392	0.47823						0.429	0.52381																																0.96704			0.28209
				0.8943	0.35291						0.5513	0.49034																																0.5696			0.21683
				0.6637	0.59912						0.3682	0.44105																																0.93657			0.41849
				1.0611	0.2839						0.4187	0.54823																																0.76886			0.43834
				0.6081	0.57331						0.4168	0.43952																																0.49544			0.36489
				0.8706	0.59902						0.628	0.43864																																0.95673			0.84112
				0.694	0.48407						0.4659	0.46373																																0.90225			0.86369
				0.8655	0.50128						0.4147	0.48394																																0.7057			0.06577
				0.9034	0.57011						0.418	0.5287																																0.68493			0.30036
				1.0362	0.42019						0.4691	0.53171																																0.99428			0.6863
				0.9516	0.46878						0.3914	0.46744																																0.5206			0.34629
				0.8051	0.52333						0.3854	0.45677																																0.63914			0.50611
				0.834	0.43371						0.4523	0.52363																																0.4792			0.72698
				0.9272	0.56271						0.3571	0.42112																																0.54705			0.14312
				1.0489	0.46037						0.4076	0.49142																																0.87879			0.47592
				0.9807	0.52769						0.4364	0.50243																																0.72946			0.23817
				1.1287	0.35488						0.402	0.43538																																0.85079			0.35826
				0.8109	0.42321						0.3838	0.49083																																0.9222			0.68071
				0.9005	0.4559						0.5	0.45846																																0.38828			0.76806
				0.878	0.50935						0.4172	0.49454																																0.75949			0.35413
				0.7996	0.40806						0.3792	0.50263																																0.18082			0.67527
				0.9297	0.42047						0.3579	0.48802																																0.89837			0.31143
				1.3554	0.34396						0.4819	0.46309																																0.94037			0.45412
				0.8474	0.44361						0.4191	0.48161																																0.70905			0.27293
				1.0205	0.34633						0.4603	0.51046																																0.56621			0.79408
				0.959	0.53869						0.4818	0.44908																																0.66049			0.68359
				1.0919	0.42701						0.4784	0.5318																																0.72151			0.55001
				0.9195	0.42792						0.3044	0.45566																																0.52033			0.68074
				0.9313	0.46919						0.4488	0.45038																																0.98299			0.8208
				1.0243	0.4889						0.4634	0.47016																																0.89859			0.79904
				1.002	0.41217						0.451	0.40692																																0.86058			0.5204
				0.7942	0.47363						0.4125	0.511																																0.9972			0.81342
				0.9952	0.36103						0.4326	0.47																																0.7617			0.93371
				0.6668	0.51456						0.4434	0.44419																																0.81018			0.76571
				0.9209	0.46917						0.5068	0.4269																																0.60382			0.38566
				0.8567	0.35936						0.3304	0.44517																																0.82466			0.5608
				0.7546	0.51685						0.3978	0.51199																																0.51936			0.37385
				0.8534	0.3742						0.486	0.49045																																0.03682			0.48566
				0.648	0.45952						0.4578	0.51003																																0.77897			0.58075
				0.9604	0.44889						0.4325	0.50133																																0.89207			0.61114
				0.7231	0.4819						0.3833	0.53219																																0.71862			0.59045
				0.8819	0.425						0.5692	0.49091																																0.84038			0.68111
				0.7828	0.3259						0.4851	0.49299																																0.60915			0.94901
				1.1545	0.41227						0.4933	0.45992																																0.84604			0.16999
				0.6897	0.50361						0.4401	0.47069																																0.29026			0.43238
				0.9606	0.47002						0.4883	0.44727																																0.42465			0.85701
				0.7232	0.53543						0.5659	0.46422																																0.41355			0.65679
				0.6349	0.45959						0.4661	0.44474																																0.75345			0.02724
				0.5267	0.41879						0.4546	0.54998																																0.65931			0.15064
				1.0063	0.36511						0.4873	0.49646																																0.71674			0.84489
				0.9345	0.46933						0.4364	0.4754																																0.74667			0.37795
				0.7817	0.35527						0.2897	0.48607																																0.82855			0.24717
				1.0441	0.4982						0.3996	0.46566																																0.36745			0.56657
				0.7844	0.50839						0.3897	0.4575																																0.63753			0.47275
				0.8846	0.37563						0.461	0.48123																																0.93352			0.81107
				0.8597	0.40481						0.3655	0.45344																																0.44396			0.73269
				0.9016	0.33207						0.4703	0.4611																																0.88127			0.60856
				1.0192	0.38205						0.4117	0.47889																																0.59197			0.12173
				0.8957	0.46579						0.4402	0.48483																																0.85257			0.36363
				1.0808	0.44						0.552	0.50521																																0.66636			0.50099
				1.0073	0.45757						0.3977	0.47871																																0.40723			0.37991
				0.9465	0.43139						0.428	0.44625																																0.65357			0.50009
				0.6622	0.38122						0.5461	0.42806																																0.84277			0.625
				0.7202	0.50781						0.3878	0.37344																																0.84424			0.63514
				1.2016	0.31628						0.3785	0.44831																																0.55064			0.27683
				1.0698	0.47971						0.5288	0.50327																																0.32685			0.75985
				1.0181	0.45612						0.5388	0.47765																																0.89333			0.57894
				1.1839	0.32915						0.5147	0.46918																																0.60133			0.18598
				0.9896	0.44032						0.4921	0.47242																																0.70625			0.14473
				0.9634	0.51096						0.479	0.444																																0.72697			0.35167
				1.129	0.36144						0.4675	0.48249																																0.84741			0.19492
				0.8464	0.45779						0.4815	0.49173																																0.67297			0.83994
				1.0231	0.39503						0.5129	0.52606																																0.82215			0.92556
				0.9882	0.46086						0.4843	0.50858																																0.66258			0.66101
				0.8126	0.43472						0.3816	0.53004																																0.96175			0.54943
				0.7693	0.40727						0.358	0.48809																																0.73808			0.48683
				0.7325	0.44219						0.4951	0.48002																																0.92671			0.36532
				0.9923	0.39923						0.4693	0.49603																																0.59541			-0.04484
				0.705	0.38109						0.4214	0.4567																																0.69917			0.36671
				1.0942	0.44139						0.4727	0.49911																																0.61515			0.58762
				0.941	0.42508						0.4534	0.53132																																0.98227			0.45202
				1.014	0.47529						0.4314	0.48293																																0.19075			0.01747
				1.0508	0.36305						0.4683	0.45447																																0.92017			0.78613
				0.9745	0.48808						0.2903	0.45056																																0.87821			0.32391
				0.9657	0.48154						0.4488	0.45942																																0.891			0.36968
				0.582	0.41482						0.4708	0.45998																																0.69447			0.73326
				0.8987	0.3866						0.5761	0.51249																																0.78012			0.65465
				0.6919	0.63872						0.4356	0.44304																																0.83346			0.63106
				1.0211	0.37259						0.3944	0.47582																																0.92313			0.59868
				1.0234	0.46901						0.4608	0.50826																																0.73209			0.11203
				0.7332	0.57063						0.4717	0.42269																																0.9906			0.18206
				0.997	0.42401						0.3864	0.4509																																0.60646			0.02417
				0.9815	0.48311						0.6327	0.55359																																0.87818			0.17376
				0.9439	0.53619						0.6047	0.52859																																0.86345			0.50925
				0.8183	0.54851						0.6569	0.60194																																0.85372			0.20112
				0.8811	0.50981						0.6224	0.55717																																0.53386			0.57541
				0.7102	0.5055						0.6557	0.58821																																0.80125			0.72498
				0.9071	0.5617						0.7099	0.66135																																0.5815			0.86405
				0.7545	0.41428						0.7024	0.65397																																0.91275			0.83109
				1.0266	0.46044						0.6937	0.64163																																0.97914			0.85658
				0.9035	0.42841						0.6608	0.60399																																0.68055			0.04065
				1.1083	0.44808						0.6542	0.59393																																0.6517			0.58148
				0.7085	0.4927						0.6683	0.61444																																0.76913			0.6157
				0.8158	0.3176						0.6145	0.54494																																0.60064			0.50646
				0.6829	0.48128						0.6422	0.58436																																0.97744			0.66193
				0.8515	0.42863						0.6477	0.59506																																0.99322			0.8272
				1.117	0.33215						0.5103	0.44177																																0.67199			0.51565
				0.7767	0.31551						0.5844	0.51833																																0.86321			0.8191
				0.6781	0.36464						0.782	0.76612																																0.94752			0.63356
				0.8277	0.463						0.5432	0.46801																																0.73481			0.82189
				0.8411	0.46924						0.5512	0.48353																																0.96529			0.66115
				0.9466	0.47999						0.7178	0.6774																																0.99091			0.90807
				0.8211	0.50726						0.7834	0.75932																																0.65613			0.5388
				0.8504	0.49961						0.4902	0.41638																																0.89799			0.46227
				1.0902	0.44406						0.6918	0.64245																																0.65971			0.26063
				0.9672	0.59474						0.6805	0.63252																																0.75067			0.34018
				1.0671	0.36776						0.6327	0.56297																																0.45585			0.41796
				1.312	0.34057						0.5933	0.54135																																0.86377			0.296
				1.0687	0.52634						0.6881	0.63585																																0.56149			0.61419
				0.7984	0.47894						0.6471	0.61621																																0.6485			0.50639
				0.7895	0.52998						0.604	0.55028																																0.69687			0.56776
				0.8829	0.48468						0.4414	0.36935																																0.54245			0.66645
				0.8468	0.45148						0.56	0.49993																																0.85797			0.52254
				1.0817	0.4597						0.5712	0.51018																																0.41271			0.93245
				0.7123	0.35666						0.5529	0.48316																																0.76581			0.51837
				0.6627	0.57408						0.6083	0.55177																																0.90177			0.4687
				0.6851	0.44561						0.6371	0.5869																																0.73533			0.6351
				0.7196	0.41651						0.6073	0.54126																																0.76514			0.54806
				1.1415	0.38783						0.6134	0.54891																																0.59292			0.69784
				1.0338	0.40351						0.5553	0.48363																																0.62361			0.32169
				0.7957	0.47749						0.4862	0.41272																																0.43288			0.80148
				1.1689	0.39595						0.5342	0.46235																																0.81317			0.27945
				0.9379	0.37267						0.5654	0.49107																																0.50131			0.35944
				1.0488	0.38161						0.5758	0.50018																																0.7906			0.87333
				1.0287	0.35289						0.6225	0.5744																																0.87498			0.32828
				1.0566	0.46815						0.6024	0.53586																																0.71618			0.91193
				0.8169	0.47653						0.5116	0.44675																																0.73208			0.36951
				0.6964	0.38012						0.6836	0.63377																																0.8237			0.49425
				0.9463	0.44768						0.5826	0.52085																																0.63812			0.5212
				0.9443	0.36						0.645	0.59072																																0.28674			0.73476
				0.899	0.3971						0.6191	0.55459																																0.77493			0.41178
				0.7981	0.55198						0.6209	0.55574																																0.87079			0.52875
				0.9272	0.49724						0.5252	0.44981																																0.95774			0.47018
				1.1224	0.38344						0.5826	0.50909																																0.72277			0.31288
				1.1516	0.3016						0.5297	0.46055																																0.75286			0.5609
				1.1618	0.39773						0.5323	0.45351																																0.74956			0.4669
				0.8984	0.37062						0.5614	0.49749																																0.83665			0.36314
				0.9974	0.44952						0.5812	0.50627																																0.79681			0.4264
				0.944	0.4289						0.5383	0.47449																																0.72446			0.57966
				0.9482	0.47727						0.6302	0.56596																																0.9827			0.42893
				0.9912	0.39872						0.6174	0.55406																																0.64702			0.27671
				1.0902	0.36276						0.5712	0.50082																																0.80541			0.46647
				1.0128	0.38028						0.5613	0.50819																																0.99726			0.29702
				0.7996	0.47773						0.6401	0.58739																																0.66434			0.49517
				0.9582	0.53598						0.6148	0.56621																																0.58625			0.56693
				0.9242	0.52233						0.5273	0.4571																																0.43699			0.31386
				0.8904	0.50444						0.5598	0.49438																																0.74836			0.54561
				0.9695	0.44635						0.4341	0.36365																																0.76925			0.35257
				0.9036	0.43794						0.6508	0.6142																																0.66463			0.35953
				1.448	0.34661						0.6804	0.62414																																0.99807			0.78975
				0.8017	0.40596						0.456	0.40632																																0.54084			0.96384
				1.0662	0.34115						0.4944	0.41857																																0.75969			0.51096
				1.1618	0.43244						0.7145	0.6757																																0.93598			0.63064
				1.0658	0.44887						0.4586	0.39151																																0.63228			0.50402
				1.1415	0.3724						0.6145	0.55668																																0.95449			0.35234
				0.7893	0.6061						0.5947	0.52639																																0.64867			0.7494
				0.6035	0.6294						0.6267	0.57607																																0.93231			0.66141
				0.8959	0.5346						0.4882	0.41816																																0.71079			0.69824
				0.9855	0.41793						0.6503	0.59656																																0.52427			0.91822
				0.8483	0.49666						0.5766	0.50826																																0.7775			0.56297
				0.8992	0.4081						0.5377	0.46721																																0.82569			0.53213
				0.846	0.50988						0.532	0.46164																																0.94748			0.75749
				0.7628	0.5335						0.6632	0.62347																																0.69832			0.96188
				0.6993	0.49355						0.524	0.45575																																0.93386			0.69986
				0.87	0.52603						0.6471	0.58607																																0.9348			0.48884
				1.0293	0.48573						0.6576	0.59586																																0.93563			0.69575
				0.7477	0.51108						0.5384	0.47997																																0.88624			0.78739
				0.817	0.62257						0.6577	0.60628																																0.93668			0.10954
				0.9175	0.50265						0.5219	0.45007																																0.90959			0.33781
				1.0955	0.42506						0.5333	0.45984																																0.92155			0.36464
				1.0182	0.4539						0.6239	0.57835																																0.85871			0.76339
				0.7159	0.42037						0.7218	0.69737																																0.67091			0.37609
				1.001	0.56365						0.5629	0.49418																																0.99681			0.53059
				0.7543	0.55538						0.6063	0.55165																																0.93626			0.30593
				0.9468	0.41124						0.7311	0.69879																																0.85615			0.78422
				0.91	0.49181						0.5608	0.48824																																0.51006			0.64253
				1.1691	0.37671						0.6164	0.55144																																0.7646			0.38792
				0.8514	0.40626						0.5115	0.43961																																0.7057			0.92099
				0.6111	0.45637						0.7425	0.70909																																0.95712			0.62136
				0.9647	0.28918						0.6648	0.61758																																0.44574			0.3669
				0.7378	0.43392						0.6014	0.54682																																0.65003			0.50496
				0.832	0.45022						0.5456	0.47655																																0.71333			0.92898
				1.0286	0.27569						0.7009	0.65496																																0.94299			0.67933
				0.7538	0.25542						0.4649	0.3885																																0.84089			0.0632
				0.9628	0.40785						0.5554	0.48281																																0.66491			-0.01334
				0.7409	0.33781						0.4706	0.40202																																0.884			0.45472
				0.8739	0.62707						0.5284	0.45108																																0.67252			0.77608
				1.1929	0.46444						0.5275	0.46863																																0.98243			0.73492
				1.2274	0.29449						0.4828	0.43796																																0.84117			0.34579
				0.9788	0.45337						0.5824	0.51565																																0.98849			0.35324
				1.0467	0.38249						0.4915	0.63431																																0.67694			0.66763
				0.7423	0.46471						0.4865	0.69015																																0.86778			0.83415
				0.9031	0.61107						0.4688	0.67439																																0.75604			0.50035
				0.9278	0.40912						0.5079	0.65089																																0.93879			0.31612
				0.9258	0.54446						0.3828	0.6926																																0.94627			0.32278
				0.9704	0.43506						0.5443	0.50817																																0.94153			0.94425
				1.0735	0.46821						0.5765	0.67489																																0.81818			0.79234
				0.9051	0.52457						0.3435	0.6002																																0.93908			0.52652
				0.9153	0.43734						0.7417	0.50758																																0.86927			0.62422
				1.0359	0.5037						0.5714	0.54182																																0.99254			0.52975
				0.9564	0.60321						0.5628	0.60901																																0.58207			0.34161
				0.8098	0.32826						0.3225	0.5686																																0.60305			0.13891
				0.8581	0.4872						0.5273	0.64939																																0.73559			0.54431
				0.8846	0.5914						0.2434	0.5796																																0.82758			0.85407
				0.863	0.63783						0.5842	0.51169																																0.7562			0.69967
				0.8306	0.51476						0.3781	0.53784																																0.74895			0.38163
				0.8843	0.49258						0.5967	0.57465																																0.88579			0.19676
				0.7909	0.48094						0.4913	0.53451																																0.88879			0.77312
				0.7805	0.34723						0.4978	0.57263																																0.73592			0.40257
				0.7787	0.42104						0.3195	0.52545																																0.59016			0.58577
				0.8271	0.47302						0.4169	0.65578																																0.94177			0.34683
				0.8721	0.54713						0.5001	0.57252																																0.78722			0.46467
				1.063	0.41421						0.6256	0.47011																																0.66143			0.29902
				1.0406	0.33807						0.5245	0.57831																																0.56114			0.71898
				0.8645	0.59459						0.4011	0.56408																																0.89688			0.54129
				0.9136	0.5437						0.4107	0.4915																																0.62142			0.21531
				0.9458	0.46208						0.8091	0.54575																																0.47932			0.5933
				0.9479	0.5214						0.3285	0.60433																																0.75641			0.70902
				0.9228	0.47064						0.5484	0.66194																																0.87744			0.36792
				0.873	0.4864						0.4413	0.54789																																0.92296			0.47518
				1.1288	0.39494						0.479	0.43675																																0.57582			0.3033
				1.0357	0.38694						0.5213	0.52067																																0.96263			0.64125
				0.824	0.45194						0.554	0.58695																																0.7818			0.53206
				0.69	0.47012						0.4476	0.59142																																0.98352			0.52428
				0.8179	0.49472						0.5249	0.52437																																0.87254			0.72994
				0.6679	0.52698						0.3215	0.61447																																0.91174			0.4406
				0.7442	0.4446						0.605	0.65412																																0.72132			0.91778
				0.6755	0.36695						0.4882	0.5865																																0.60665			0.94574
				0.7345	0.43387						0.4962	0.64014																																0.48687			0.66317
				0.9207	0.45728						0.6026	0.64223																																0.30578			0.58353
				0.654	0.52445						0.399	0.64153																																0.7184			0.64953
				0.6578	0.53802						0.617	0.61996																																0.87687			0.53644
				0.7388	0.49852						0.6223	0.58363																																0.93473			0.4646
				0.6569	0.61138						0.4197	0.63404																																0.66705			0.58346
				0.786	0.40625						0.482	0.62492																																0.59197			0.85308
				0.8178	0.63457						0.1623	0.56487																																0.93608			0.36081
				0.8424	0.5043						0.4172	0.54384																																0.52579			0.3298
				0.6825	0.52025						0.723	0.59234																																0.63917			0.67116
				0.8058	0.49579						0.4745	0.65586																																0.96268			0.41463
				0.9193	0.48283						0.4402	0.62008																																0.59814			0.6628
				0.7493	0.51993						0.5244	0.56657																																0.93855			0.29806
				0.751	0.52168						0.4188	0.66532																																0.88965			0.20894
				1.0719	0.39119						0.3972	0.62018																																0.74633			0.68369
				0.8548	0.4528						0.5466	0.58823																																0.99029			0.01768
				1.0689	0.2631						0.2449	0.58609																																0.74756			0.06422
				0.9619	0.38971						0.5047	0.57514																																0.63995			0.44848
				0.9355	0.44737						0.3314	0.59658																																0.94471			0.01626
				0.9958	0.5472						0.3112	0.61107																																0.76667			0.73421
				0.6563	0.56816						0.4421	0.6876																																0.84428			0.45108
				0.7872	0.55211						0.5784	0.54545																																0.47683			0.43382
				0.7295	0.55986						0.414	0.59074																																0.92925			0.61404
				0.8233	0.54781						0.5199	0.62384																																0.9441			0.62193
				0.7985	0.54243						0.501	0.64196																																0.8415			0.88653
				0.7551	0.43398						0.4199	0.61353																																0.64827			0.66181
				0.9004	0.59991						0.5268	0.62289																																0.88801			0.67189
				0.875	0.54271						0.5094	0.6704																																0.4921			0.55535
				1.0695	0.34587						0.5376	0.60787																																0.78707			0.20974
				0.7549	0.55989						0.5391	0.58507																																0.53441			0.71289
				0.7636	0.4928						0.3647	0.60861																																0.71729			0.66121
				0.8539	0.41949						0.5641	0.62673																																0.3155			0.47151
				0.8861	0.44121						0.5317	0.64677																																0.86138			0.07051
				0.7317	0.5547						0.3813	0.69523																																0.85489			0.41914
				0.8478	0.54872						0.2321	0.49725																																0.83239			0.06993
				0.9992	0.37809						0.6068	0.65627																																0.74281			0.44746
				0.9194	0.45358						0.4218	0.56948																																0.62851			0.85446
				0.8327	0.43708						0.3598	0.70284																																0.63091			0.55549
				0.7962	0.57488						0.4777	0.64847																																-0.12789			0.77383
				0.6867	0.4869						0.5097	0.63904																																0.89206			0.61833
				0.8255	0.46868						0.2761	0.64301																																0.45702			0.61669
				0.8108	0.6383						0.621	0.6569																																0.84641			0.41897
				0.7719	0.6809						0.5394	0.50475																																0.86559			0.48705
				0.7634	0.54286						0.3207	0.58574																																0.99572			0.31227
				0.949	0.40628						0.4362	0.72769																																0.84875			0.99145
				0.8262	0.56446						0.5001	0.6082																																0.7642			0.52072
				0.9416	0.50237						0.2697	0.66389																																0.64897			0.61571
				0.8154	0.52179						0.4719	0.58476																																0.8373			0.359
				1.0629	0.33307						0.6239	0.58853																																0.8603			0.45461
				0.7244	0.39836						0.537	0.69187																																0.56156			0.88458
				0.9358	0.40206						0.5203	0.66574																																0.59509			0.37378
				0.7983	0.44558						0.5116	0.55855																																0.63837			0.68884
				0.8433	0.45739						0.2757	0.54259																																0.68809			0.66256
				0.8296	0.54991						0.3891	0.59444																																0.90098			0.53546
				0.8518	0.56868						0.2606	0.62937																																0.57098			0.43704
				0.7693	0.47802						0.3194	0.60879																																0.89812			0.58773
				0.8215	0.42692						0.5496	0.59113																																0.73353			0.3603
				0.8996	0.5493						0.3664	0.62669																																0.4379			0.21746
				0.8086	0.49303						0.5333	0.6095																																0.94951			0.80345
				0.6778	0.53246						0.4788	0.56774																																0.982			0.86606
				0.7416	0.43098						0.63	0.52854																																0.47491			0.27985
				1.1987	0.29983						0.3382	0.56641																																0.81187			0.74094
				0.883	0.46453						0.4161	0.64335																																0.80669			0.68661
				0.8389	0.35403						0.457	0.57865																																0.63638			0.15608
				0.7351	0.54288						0.4788	0.63465																																0.98864			0.26803
				0.8426	0.52778						0.5524	0.72878																																0.62918			0.73953
				0.9003	0.54622						0.6696	0.62451																																0.64307			0.4345
				0.8051	0.49237						0.4796	0.70329																																0.48571			0.66097
				0.8431	0.40447						0.4814	0.74779																																0.96613			0.28044
				0.742	0.53598						0.4356	0.6798																																0.5442			0.85809
				0.8282	0.60451						0.4174	0.5826																																0.82526			0.51912
				0.8051	0.53365						0.478	0.59672																																0.96396			0.91811
				0.7982	0.56225						0.4352	0.69256																																0.84731			0.67596
				0.8841	0.63398						0.4181	0.5352																																0.56921			0.89255
				0.7903	0.51988						0.1819	0.43307																																0.8522			0.2853
				1.0387	0.45819						0.4664	0.606																																0.69529			0.24511
				0.7556	0.47769						0.3358	0.62747																																0.95799			0.04396
				0.9326	0.49709						0.3396	0.62305																																0.82241			0.77443
				0.922	0.44238						0.4502	0.54409																																0.7125			0.64415
				0.721	0.50311						0.2435	0.55617																																0.96545			0.33199
				1.0167	0.46537						0.4852	0.65688																																0.87374			0.25935
				0.877	0.5148						0.4412	0.58378																																0.55964			0.78811
				0.9603	0.50326						0.3203	0.5696																																0.76513			0.76283
				0.8518	0.56981						0.3393	0.67289																																0.82454			0.75342
				0.9258	0.58694						0.6067	0.57145																																0.95178			0.97644
				0.8283	0.49373						0.7613	0.59261																																-0.12789			0.72739
				0.7068	0.63359						0.7593	0.56378																																0.82773			0.54394
				0.9471	0.51719						0.441	0.57118																																0.65025			0.69916
				0.6869	0.42573						0.3576	0.50182																																0.95152			0.62002
				0.7809	0.47901						0.4426	0.56256																																0.89313			0.52945
				0.9874	0.51478						0.3435	0.87281																																0.95817			0.13504
				0.7568	0.60627						0.0282	0.61939																																0.85068			0.47985
				0.8492	0.65117						0.0197	0.71056																																0.86827			0.27877
				0.8582	0.48147						0.1293	0.71361																																0.69335			0.65021
				0.6649	0.50796						-0.1067	0.48459																																0.5226			0.41249
				0.7919	0.45077						0.0813	0.77392																																0.7351			0.48284
				0.8526	0.46474						-0.1492	0.58453																																0.70737			0.57081
				0.7275	0.41444						0.0075	0.30637																																0.75833			0.23584
				0.8258	0.54081						0.1471	0.65459																																0.91546			0.74348
				0.6915	0.43553						0.363	0.38732																																0.92034			0.62247
				0.7378	0.4845						0.2568	0.84468																																0.79911			0.50219
				0.7549	0.51764						0.3752	0.86817																																0.96495			0.52325
				0.7155	0.51781						0.4439	0.93773																																0.80511			0.40769
				0.7367	0.52864						0.1259	0.91045																																0.88024			0.77451
				0.7371	0.53296						0.2254	0.77234																																0.64799			0.48192
				0.785	0.49869						0.1977	0.62291																																0.96268			0.55966
				0.7652	0.48226						0.1188	0.68957																																0.98832			0.85312
				0.7932	0.4927						0.4011	0.63987																																0.60385			0.49215
				0.7188	0.49737						0.3225	0.71571																																0.81862			0.72168
				0.7363	0.49618						0.2521	0.59343																																0.7437			0.14473
				0.811	0.49838						-0.0273	0.3813																																0.59963			0.49004
				0.6794	0.48732						0.1359	0.70463																																0.50137			0.57905
				0.7535	0.50948						-0.0037	0.40141																																0.53437			0.45424
				0.8432	0.4693						-0.0429	0.50992																																0.66602			0.3114
				0.8004	0.50125						0.135	0.70519																																0.87725			0.43184
				0.792	0.46724						0.276	0.80656																																0.97672			0.34513
				0.8814	0.47836						0.1333	0.72459																																0.65263			0.62919
				0.7795	0.4374						0.2459	0.50229																																0.86975			0.54655
				0.7779	0.45069						0.2356	0.44307																																0.93448			0.55209
				0.8417	0.50571						-0.0176	0.54204																																0.82286			0.72277
				0.8542	0.48484						-0.2259	0.72824																																0.70961			0.60086
				0.8569	0.46171						0.2505	0.74154																																0.71426			0.88479
				0.8183	0.54634						0.4171	0.56411																																0.5846			0.91647
				0.9185	0.28192						-0.3026	0.36011																																0.92592			0.33181
				0.8486	0.37877						0.1511	0.7246																																0.83839			0.10883
				0.7467	0.47073						-0.1482	0.46954																																0.85935			0.74151
				0.8255	0.48246						-0.1374	0.84521																																0.7324			0.39628
				0.8515	0.53074						-0.0768	0.6023																																0.85959			0.86909
				0.8294	0.43259						-0.1278	0.53202																																0.6204			0.57404
				0.8337	0.47172						0.2096	0.8762																																0.76086			0.74756
				0.8108	0.48224						0.2112	0.33386																																0.84229			0.5783
				0.8772	0.43473						0.5731	0.52551																																0.68106			0.36849
				0.7457	0.51494						0.6827	0.46211																																0.84068			0.24895
				0.7119	0.45493						0.5324	0.56238																																0.72352			0.44608
				0.7557	0.45863						0.5509	0.5019																																0.83228			0.60602
				0.8578	0.49453						0.6861	0.53461																																0.56374			0.25576
				0.8544	0.48961						0.705	0.65445																																0.3859			0.54834
				0.7078	0.55409						0.642	0.59571																																0.55686			0.52586
				0.728	0.48536						0.7374	0.53056																																0.37939			0.4954
				0.8408	0.46475						0.7292	0.4863																																0.88067			0.73398
				0.731	0.50417						0.6804	0.47973																																0.99216			0.47663
				0.7808	0.50259						0.6814	0.60717																																0.85052			0.50673
				0.8079	0.48283						0.6746	0.50614																																0.81381			0.3209
				0.7395	0.412						0.6879	0.48519																																0.79972			0.76371
				0.7232	0.50868						0.6684	0.52074																																0.8754			0.26948
				0.6803	0.53899						0.7145	0.60453																																0.54735			0.35172
				0.7354	0.49658						0.6776	0.58914																																0.79525			0.15068
				0.7594	0.48127						0.6252	0.64612																																0.65361			0.76455
				0.7794	0.45306						0.704	0.63305																																0.88213			0.68055
				0.8155	0.47419						0.567	0.61647																																0.8178			0.88446
				0.7689	0.50718						0.5901	0.55866																																0.71746			0.5815
				0.8116	0.43081						0.7323	0.53007																																0.48146			0.22545
				0.7643	0.45892						0.6093	0.5003																																0.80055			0.62172
				0.7564	0.46533						0.6609	0.5526																																0.8217			0.58498
				0.7736	0.47114						0.7272	0.48885																																0.99469			0.70331
				0.7427	0.45563						0.6933	0.47328																																0.88705			0.70795
				0.8254	0.45995						0.6427	0.472																																0.89524			0.37296
				0.8004	0.49449						0.6527	0.59052																																0.69322			0.89066
				0.7885	0.47558						0.678	0.55592																																0.6927			0.41262
				0.8206	0.49819						0.6958	0.50328																																0.76985			0.42702
				0.7843	0.50297						0.703	0.51653																																0.82557			0.80555
				0.8064	0.49688						0.6547	0.52232																																0.93417			0.26354
				0.7936	0.48712						0.6529	0.51162																																0.624			0.55069
				0.7016	0.48783						0.6528	0.50711																																0.61144			0.56671
				0.7777	0.48607						0.7402	0.47264																																0.9168			0.72884
				0.7671	0.43796						0.6819	0.42125																																0.82242			0.62131
				0.7473	0.52561						0.6468	0.41511																																0.78835			0.74319
				0.8418	0.44726						0.6642	0.29297																																0.92674			0.65385
				0.7924	0.45243						0.6427	0.41838																																0.8173			0.54405
				0.8249	0.49332						0.6794	0.41182																																0.8644			0.39132
				0.7635	0.51318						0.6291	0.41431																																0.92165			0.58765
				0.7961	0.49638						0.6427	0.44387																																0.65814			0.67336
				0.8202	0.47356						0.6583	0.41153																																0.71715			0.85385
				0.7501	0.44903						0.6851	0.43397																																0.54509			0.214
				0.7569	0.47525						0.5889	0.40166																																0.98732			0.90559
				0.7799	0.47302						0.623	0.39481																																0.97097			0.69779
				0.7392	0.47716						0.6263	0.44707																																0.72409			0.96415
				0.7455	0.49873						0.7261	0.39585																																0.8508			0.22133
				0.6818	0.41866						0.5992	0.38561																																0.91083			0.49365
				0.7351	0.52375						0.6327	0.39414																																0.72179			0.8566
				0.7646	0.47419						0.6188	0.4173																																0.81056			0.05944
				0.7555	0.45961						0.7457	0.41764																																0.90083			0.71034
				0.7019	0.45896						0.7258	0.40187																																0.9898			0.67779
				0.7064	0.51645						0.6134	0.41224																																0.27244			0.72428
				0.6753	0.54911						0.6805	0.31705																																0.99664			0.80091
				0.7893	0.50472						0.5946	0.37149																																0.66701			0.32915
				0.7487	0.52056						0.7448	0.42513																																0.86773			0.56247
				0.8059	0.47915						0.6992	0.36724																																0.56368			0.66726
				0.7416	0.45162						0.5836	0.41669																																0.83177			0.5303
				0.717	0.5345						0.577	0.4032																																0.62653			0.45055
				0.8439	0.48755						0.6722	0.34548																																0.55708			0.40199
				0.8098	0.48573						0.7471	0.31268																																0.74961			0.86425
				0.7996	0.49312						0.7158	0.32791																																0.98183			0.425
				0.7279	0.49409						0.679	0.4174																																0.94928			0.46888
				0.7939	0.48039						0.6306	0.45575																																0.75358			0.9158
				0.7337	0.4752						0.6258	0.40459																																0.79179			0.35203
				0.8044	0.49963						0.4724	0.39278																																0.91287			0.54386
				0.726	0.5226						0.5639	0.40604																																0.3968			0.26323
				0.7303	0.50506						0.6808	0.46081																																0.96959			0.12755
				0.8074	0.53025						0.6545	0.39218																																0.91756			0.78272
				0.8058	0.4594						0.6505	0.41691																																0.84274			0.96882
				0.7521	0.47814						0.6555	0.4272																																0.87364			0.98007
				0.7876	0.49518						0.6933	0.42114																																0.73221			0.37826
				0.7508	0.49837						0.6494	0.36406																																0.84533			0.71117
				0.7099	0.48084						0.6548	0.39344																																0.72677			0.45523
				0.7365	0.57516						0.7325	0.29737																																0.97076			0.63174
				0.7937	0.49802						0.6727	0.4404																																0.51228			0.32519
				0.7806	0.50212						0.6103	0.32705																																0.51263			0.71073
				0.7388	0.48244						0.569	0.34549																																0.85547			0.26886
				0.7806	0.5014						0.6573	0.34272																																0.62631			0.37015
				0.8866	0.41059						0.7416	0.37993																																0.81592			0.68727
				0.7678	0.48227						0.6921	0.33141																																0.74141			0.30624
				0.8658	0.43761						0.7031	0.42537																																0.80816			0.88275
				0.8244	0.44455						0.5479	0.59473																																0.97787			0.48375
				0.7545	0.47001						0.6447	0.48325																																0.91578			0.3615
				0.7967	0.3737						0.6618	0.5395																																0.3465			0.47806
				0.7878	0.50259						0.7689	0.53604																																0.80111			0.59297
				0.8054	0.48067						0.7929	0.45839																																0.59564			0.87023
				0.7654	0.51461						0.6687	0.39614																																0.89589			0.33237
				0.8323	0.48297						0.6754	0.53267																																0.88363			0.2494
				0.6652	0.50749						0.6224	0.63438																																0.6393			0.87316
				0.7611	0.46734						0.6581	0.54922																																0.62828			0.30012
				0.8484	0.45578						0.7093	0.54058																																0.91077			0.52745
				0.7321	0.5148						0.8547	0.5391																																0.65706			0.82956
				0.827	0.40714						0.7365	0.60301																																0.92952			0.83788
				0.7754	0.44863						0.7604	0.5572																																0.82997			0.8891
				0.9692	0.31203						0.6969	0.43448																																0.87927			0.39332
				0.897	0.3764						0.5996	0.53883																																0.92794			0.93234
				0.6892	0.4757						0.6749	0.48634																																0.55989			0.62569
[truncated: 23,993 more rows]
[truncated: 9 more columns]

## Sheet: Figure 5
Figure 5
5B
time [µs]	RMSD [nm]
	R1	R2	R3
0	0	0	0
0	0.23	0.25	0.25
0	0.33	0.26	0.24
0.01	0.21	0.22	0.27
0.01	0.27	0.22	0.2
0.01	0.25	0.36	0.23
0.02	0.22	0.26	0.24
0.02	0.28	0.58	0.29
0.02	0.26	0.32	0.21
0.02	0.27	0.38	0.2
0.02	0.22	0.51	0.27
0.03	0.2	0.39	0.25
0.03	0.22	0.35	0.28
0.03	0.27	0.35	0.21
0.04	0.26	0.35	0.23
0.04	0.37	0.34	0.25
0.04	0.55	0.28	0.28
0.04	0.57	0.3	0.29
0.04	0.5	0.29	0.29
0.05	0.52	0.29	0.27
0.05	0.52	0.31	0.27
0.05	0.53	0.35	0.28
0.06	0.5	0.3	0.28
0.06	0.44	0.42	0.28
0.06	0.33	0.33	0.36
0.06	0.35	0.33	0.27
0.06	0.3	0.28	0.39
0.07	0.28	0.36	0.51
0.07	0.5	0.43	0.56
0.07	0.51	0.28	0.65
0.08	0.52	0.33	0.59
0.08	0.47	0.27	0.56
0.08	0.47	0.26	0.48
0.08	0.6	0.37	0.5
0.08	0.57	0.36	0.41
0.09	0.58	0.33	0.48
0.09	0.48	0.46	0.47
0.09	0.62	0.37	0.34
0.1	0.54	0.39	0.32
0.1	0.45	0.41	0.27
0.1	0.52	0.4	0.23
0.1	0.51	0.34	0.25
0.1	0.67	0.37	0.39
0.11	0.56	0.52	0.35
0.11	0.55	0.52	0.44
0.11	0.55	0.62	0.46
0.12	0.58	0.5	0.47
0.12	0.54	0.48	0.61
0.12	0.48	0.57	0.54
0.12	0.45	0.6	0.65
0.12	0.52	0.5	0.54
0.13	0.54	0.61	0.53
0.13	0.56	0.55	0.47
0.13	0.5	0.47	0.52
0.14	0.5	0.44	0.48
0.14	0.49	0.51	0.39
0.14	0.51	0.52	0.32
0.14	0.58	0.53	0.36
0.14	0.62	0.54	0.54
0.15	0.55	0.51	0.56
0.15	0.7	0.5	0.42
0.15	0.67	0.5	0.37
0.16	0.59	0.64	0.39
0.16	0.5	0.47	0.33
0.16	0.58	0.45	0.42
0.16	0.52	0.45	0.39
0.16	0.55	0.5	0.39
0.17	0.45	0.52	0.48
0.17	0.64	0.42	0.61
0.17	0.83	0.55	0.37
0.18	0.68	0.43	0.53
0.18	0.77	0.47	0.49
0.18	0.74	0.36	0.42
0.18	0.77	0.39	0.4
0.18	0.77	0.37	0.4
0.19	0.56	0.47	0.42
0.19	0.56	0.39	0.47
0.19	0.54	0.44	0.58
0.2	0.45	0.54	0.45
0.2	0.41	0.46	0.48
0.2	0.42	0.45	0.49
0.2	0.52	0.6	0.5
0.2	0.62	0.45	0.46
0.21	0.39	0.55	0.59
0.21	0.28	0.42	0.61
0.21	0.25	0.6	0.52
0.22	0.27	0.73	0.41
0.22	0.27	0.7	0.56
0.22	0.23	0.59	0.45
0.22	0.27	0.65	0.54
0.22	0.25	0.6	0.4
0.23	0.28	0.69	0.51
0.23	0.25	0.67	0.65
0.23	0.25	0.57	0.69
0.24	0.28	0.66	0.7
0.24	0.35	0.64	0.76
0.24	0.32	0.58	0.65
0.24	0.29	0.61	0.75
0.24	0.36	0.67	0.7
0.25	0.31	0.61	0.8
0.25	0.34	0.58	0.81
0.25	0.33	0.6	0.74
0.26	0.36	0.53	0.64
0.26	0.35	0.53	0.81
0.26	0.38	0.49	0.56
0.26	0.42	0.52	0.63
0.26	0.46	0.78	0.54
0.27	0.4	0.69	0.51
0.27	0.36	0.7	0.63
0.27	0.38	0.61	0.71
0.28	0.29	0.72	0.54
0.28	0.36	0.58	0.74
0.28	0.4	0.39	0.8
0.28	0.37	0.41	0.67
0.28	0.38	0.44	0.58
0.29	0.55	0.49	0.5
0.29	0.56	0.61	0.41
0.29	0.38	0.6	0.48
0.29	0.58	0.5	0.43
0.3	0.54	0.42	0.54
0.3	0.63	0.49	0.5
0.3	0.52	0.5	0.56
0.3	0.56	0.45	0.42
0.31	0.42	0.44	0.34
0.31	0.39	0.44	0.28
0.31	0.57	0.44	0.42
0.32	0.53	0.41	0.53
0.32	0.48	0.49	0.54
0.32	0.45	0.55	0.43
0.32	0.45	0.43	0.47
0.32	0.52	0.59	0.51
0.33	0.64	0.72	0.48
0.33	0.53	0.61	0.64
0.33	0.54	0.55	0.62
0.34	0.55	0.64	0.5
0.34	0.49	0.57	0.59
0.34	0.52	0.45	0.6
0.34	0.59	0.48	0.5
0.34	0.56	0.43	0.49
0.35	0.59	0.38	0.61
0.35	0.56	0.4	0.84
0.35	0.6	0.51	0.72
0.36	0.49	0.47	0.77
0.36	0.43	0.4	0.66
0.36	0.48	0.5	0.75
0.36	0.51	0.4	0.79
0.36	0.55	0.47	0.71
0.37	0.56	0.45	0.72
0.37	0.56	0.45	0.71
0.37	0.53	0.54	0.69
0.38	0.52	0.54	0.78
0.38	0.39	0.49	0.72
0.38	0.36	0.49	0.69
0.38	0.43	0.61	0.68
0.38	0.42	0.62	0.74
0.39	0.49	0.59	0.71
0.39	0.49	0.72	0.73
0.39	0.45	0.79	0.76
0.4	0.36	0.68	0.65
0.4	0.41	0.72	0.63
0.4	0.3	0.7	0.53
0.4	0.32	0.72	0.72
0.4	0.33	0.75	0.67
0.41	0.3	0.71	0.65
0.41	0.32	0.7	0.73
0.41	0.29	0.79	0.6
0.42	0.26	0.73	0.65
0.42	0.26	0.61	0.7
0.42	0.39	0.53	0.7
0.42	0.29	0.5	0.67
0.42	0.3	0.39	0.87
0.43	0.29	0.57	0.61
0.43	0.29	0.55	0.78
0.43	0.28	0.62	0.79
0.44	0.36	0.73	0.71
0.44	0.34	0.67	1.02
0.44	0.33	0.74	1.01
0.44	0.3	0.54	1.02
0.44	0.29	0.47	1.02
0.45	0.31	0.44	0.86
0.45	0.28	0.48	0.89
0.45	0.32	0.45	0.86
0.46	0.33	0.45	0.92
0.46	0.33	0.59	0.92
0.46	0.3	0.53	0.71
0.46	0.33	0.54	0.86
0.46	0.28	0.48	0.72
0.47	0.29	0.44	0.6
0.47	0.31	0.46	0.83
0.47	0.34	0.38	0.66
0.48	0.45	0.34	0.82
0.48	0.39	0.31	0.67
0.48	0.34	0.33	0.74
0.48	0.29	0.27	0.89
0.48	0.32	0.28	0.7
0.49	0.27	0.31	0.61
0.49	0.32	0.32	0.68
0.49	0.37	0.42	0.53
0.5	0.36	0.36	0.56
0.5	0.33	0.32	0.64
0.5	0.36	0.39	0.59
0.5	0.34	0.33	0.69
0.5	0.28	0.35	0.71
0.51	0.34	0.3	0.68
0.51	0.28	0.37	0.67
0.51	0.27	0.3	0.68
0.52	0.31	0.48	0.65
0.52	0.3	0.41	0.62
0.52	0.32	0.54	0.8
0.52	0.28	0.48	0.86
0.52	0.29	0.52	0.81
0.53	0.36	0.45	0.78
0.53	0.33	0.42	0.85
0.53	0.34	0.31	0.8
0.54	0.33	0.23	0.79
0.54	0.36	0.29	0.84
0.54	0.31	0.23	0.78
0.54	0.31	0.29	0.79
0.54	0.33	0.26	0.79
0.55	0.29	0.28	0.82
0.55	0.32	0.32	0.66
0.55	0.25	0.26	0.62
0.56	0.3	0.24	0.61
0.56	0.3	0.42	0.63
0.56	0.28	0.32	0.62
0.56	0.33	0.34	0.71
0.56	0.29	0.39	0.64
0.57	0.33	0.34	0.62
0.57	0.33	0.29	0.59
0.57	0.27	0.28	0.54
0.58	0.32	0.35	0.53
0.58	0.37	0.35	0.58
0.58	0.29	0.31	0.45
0.58	0.3	0.33	0.51
0.58	0.31	0.26	0.54
0.59	0.34	0.49	0.62
0.59	0.32	0.57	0.52
0.59	0.3	0.56	0.55
0.59	0.3	0.55	0.57
0.6	0.33	0.5	0.55
0.6	0.29	0.57	0.52
0.6	0.32	0.51	0.51
0.6	0.34	0.54	0.48
0.61	0.43	0.49	0.55
0.61	0.35	0.62	0.63
0.61	0.31	0.64	0.56
0.62	0.38	0.54	0.61
0.62	0.34	0.58	0.49
0.62	0.35	0.68	0.49
0.62	0.27	0.54	0.55
0.62	0.3	0.46	0.5
0.63	0.33		0.42
0.63	0.29		0.49
0.63	0.37		0.49
0.64	0.32		0.5
0.64	0.27		0.55
0.64	0.26		0.64
0.64	0.28		0.61
0.64	0.27
0.65	0.25

## Sheet: Figure S1
Supplementary Figure 1
S1C
residue	RMSF [nm]
	MET Sema	MET PSI	MET IPT1
47	0.12	0.5	1.53
48	0.13	0.55	1.69
49	0.16	0.62	1.73
50	0.14	0.62	1.88
51	0.14	0.58	1.93
52	0.12	0.54	1.98
53	0.11	0.56	2.17
54	0.1	0.54	2.21
55	0.1	0.49	2.11
56	0.1	0.5	2.19
57	0.11	0.48	2.13
58	0.13	0.51	2.27
59	0.15	0.52	2.27
60	0.14	0.49	2.06
61	0.12	0.5	2.06
62	0.1	0.49	1.99
63	0.11	0.53	2.12
64	0.1	0.54	2.05
65	0.1	0.58	2.19
66	0.11	0.6	2.13
67	0.12	0.66	2.2
68	0.12	0.72	2.26
69	0.11	0.67	2.17
70	0.11	0.63	2.18
71	0.11	0.59	2.02
72	0.11	0.56	2.03
73	0.11	0.51	1.86
74	0.12	0.49	1.84
75	0.12	0.43	1.79
76	0.13	0.41	1.64
77	0.14	0.42	1.52
78	0.12	0.44	1.6
79	0.13	0.5	1.65
80	0.13	0.56	1.8
81	0.14	0.59	1.96
82	0.13	0.63	2.08
83	0.13	0.66	2.08
84	0.13	0.71	2.25
85	0.13	0.75	2.27
86	0.14	0.78	2.42
87	0.18	0.82	2.4
88	0.17	0.84	2.47
89	0.19	0.89	2.65
90	0.23	0.96	2.77
91	0.26	0.98	2.88
92	0.29	1.07	2.98
93	0.4	1.14	2.88
94	0.51	1.2	2.92
95	0.55	1.3	3.03
96	0.62	1.3	3.04
97	0.76	1.4	3.17
98	0.84	1.48	3.22
99	0.95	1.54	3.25
100	1.06	1.61	3.32
101	1.08	1.63	3.37
102	1.08	1.63	3.38
103	1.05	1.57	3.33
104	0.98	1.51	3.24
105	0.84	1.44	3.15
106	0.76	1.37	3.09
107	0.61	1.26	2.98
108	0.51	1.23	2.99
109	0.39	1.16	2.94
110	0.28	1.09	2.85
111	0.25	1	2.72
112	0.21	0.93	2.59
113	0.19	0.86	2.55
114	0.16	0.79	2.41
115	0.13	0.76	2.47
116	0.12	0.7	2.42
117	0.11	0.66	2.42
118	0.12	0.66	2.57
119	0.11	0.63	2.57
120	0.11	0.6	2.48
121	0.12	0.6	2.55
122	0.14	0.61	2.54
123	0.2	0.67	2.65
124	0.19	0.7	2.74
125	0.21	0.7	2.94
126	0.24	0.79	3.06
127	0.18	0.77	2.97
128	0.16	0.7	2.78
129	0.14	0.71	2.73
130	0.12	0.68	2.61
131	0.12	0.69	2.7
132	0.11	0.69	2.62
133	0.11	0.72	2.69
134	0.12	0.74	2.62
135	0.16	0.78	2.7
136	0.19	0.84	2.76
137	0.16	0.84	2.88
138	0.16	0.85	2.99
139	0.15	0.81	2.99
140	0.15	0.83	3.02
141	0.14	0.79	2.9
142	0.15	0.8	2.84
143	0.15	0.78	2.83
144	0.15	0.77	2.71
145	0.16	0.75	2.77
146	0.17	0.72	2.66
147	0.24	0.77	2.72
148	0.27	0.73	2.75
149	0.34	0.78	2.55
150	0.33	0.7	2.41
151	0.28	0.69	2.34
152	0.25	0.65	2.31
153	0.2	0.7	2.38
154	0.17	0.73	2.46
155	0.24	0.83	2.56
156	0.34	0.94	2.57
157	0.37	0.97	2.8
158	0.41	0.92	2.96
159	0.48	0.88	3.14
160	0.59	0.95	3.33
161	0.79	1.02	3.56
162	0.86	1.11	3.73
163	0.96	1.19	3.9
164	1.02	1.27	4.02
165	1.05	1.34	4.14
166	0.94	1.31	4.1
167	0.92	1.32	4.11
168	0.89	1.33	4.02
169	0.85	1.28	3.91
170	0.85	1.29	3.94
171	0.64	1.16	3.86
172	0.46	1.04	3.65
173	0.35	0.94	3.59
174	0.26	0.87	3.43
175	0.19	0.84	3.21
176	0.15	0.79	3.14
177	0.13	0.75	2.95
178	0.13	0.75	2.94
179	0.15	0.76	2.82
180	0.14	0.72	2.77
181	0.14	0.67	2.7
182	0.1	0.66	2.76
183	0.09	0.61	2.7
184	0.09	0.62	2.77
185	0.09	0.6	2.8
186	0.11	0.62	2.88
187	0.14	0.63	3
188	0.19	0.65	3.13
189	0.24	0.7	3.34
190	0.31	0.73	3.51
191	0.32	0.73	3.44
192	0.23	0.73	3.38
193	0.17	0.7	3.19
194	0.12	0.7	3.2
195	0.1	0.69	3.07
196	0.09	0.68	3.07
197	0.1	0.68	3.01
198	0.09	0.68	2.98
199	0.1	0.71	2.99
200	0.12	0.71	2.93
201	0.16	0.78	3.09
202	0.21	0.82	3.11
203	0.24	0.85	3.24
204	0.26	0.91	3.4
205	0.25	0.94	3.52
206	0.28	0.98	3.56
207	0.32	1.03	3.67
208	0.35	1.08	3.66
209	0.29	0.99	3.48
210	0.24	0.94	3.52
211	0.19	0.88	3.33
212	0.13	0.82	3.36
213	0.11	0.76	3.24
214	0.1	0.74	3.24
215	0.12	0.75	3.32
216	0.11	0.75	3.32
217	0.12	0.76	3.31
218	0.13	0.78	3.34
219	0.15	0.8	3.3
220	0.23	0.89	3.48
221	0.3	0.87	3.54
222	0.28	0.94	3.5
223	0.32	0.88	3.41
224	0.26	0.96	3.38
225	0.19	0.87	3.34
226	0.17	0.81	3.31
227	0.17	0.84	3.5
228	0.15	0.83	3.55
229	0.15	0.81	3.59
230	0.15	0.86	3.79
231	0.17	0.9	3.89
232	0.16	0.88	3.85
233	0.15	0.82	3.65
234	0.13	0.81	3.55
235	0.12	0.81	3.55
236	0.18	0.86	3.65
237	0.27	0.92	3.73
238	0.34	0.99	3.9
239	0.4	1.05	3.88
240	0.4	1.09	3.98
241	0.37	1.04	3.87
242	0.38	1.04	3.74
243	0.36	1	3.61
244	0.29	0.92	3.43
245	0.22	0.85	3.27
246	0.15	0.77	3.1
247	0.11	0.71	3.04
248	0.1	0.65	2.84
249	0.09	0.61	2.78
250	0.09	0.55	2.59
251	0.08	0.53	2.58
252	0.08	0.56	2.72
253	0.08	0.54	2.72
254	0.09	0.58	2.86
255	0.1	0.58	2.88
256	0.13	0.64	3.03
257	0.13	0.66	3.2
258	0.1	0.65	3.17
259	0.09	0.63	3.07
260	0.08	0.61	2.97
261	0.07	0.61	2.92
262	0.07	0.58	2.82
263	0.08	0.62	2.88
264	0.09	0.62	2.85
265	0.1	0.68	3.03
266	0.12	0.72	3.16
267	0.14	0.74	3.31
268	0.2	0.81	3.51
269	0.24	0.86	3.66
270	0.25	0.86	3.55
271	0.19	0.8	3.41
272	0.18	0.76	3.24
273	0.15	0.72	3.12
274	0.12	0.67	2.99
275	0.09	0.65	2.99
276	0.08	0.62	2.91
277	0.08	0.64	3.04
278	0.07	0.63	3.01
279	0.08	0.66	3.15
280	0.09	0.67	3.22
281	0.1	0.7	3.35
282	0.12	0.71	3.4
283	0.15	0.7	3.33
284	0.18	0.75	3.52
285	0.17	0.78	3.67
286	0.17	0.83	3.82
287	0.18	0.85	3.79
288	0.13	0.8	3.66
289	0.12	0.83	3.79
290	0.12	0.79	3.66
291	0.1	0.77	3.53
292	0.09	0.75	3.48
293	0.09	0.72	3.35
294	0.09	0.7	3.28
295	0.08	0.67	3.16
296	0.08	0.61	2.96
297	0.09	0.6	2.87
298	0.09	0.56	2.7
299	0.11	0.58	2.73
300	0.15	0.54	2.61
301	0.21	0.57	2.62
302	0.28	0.57	2.57
303	0.51	0.67	2.69
304	0.68	0.83	2.71
305	0.62	0.82	2.62
306	0.77	0.94	2.79
307	0.65	0.84	2.76
308	0.61	0.8	2.87
309	0.5	0.7	2.87
310	0.47	0.64	2.96
311	0.36	0.59	2.94
312	0.15	0.61	2.85
313	0.11	0.6	2.85
314	0.1	0.57	2.7
315	0.09	0.6	2.81
316	0.08	0.57	2.67
317	0.07	0.52	2.55
318	0.07	0.48	2.35
319	0.06	0.45	2.28
320	0.06	0.44	2.34
321	0.06	0.41	2.27
322	0.07	0.44	2.39
323	0.08	0.41	2.3
324	0.09	0.43	2.3
325	0.1	0.41	2.19
326	0.11	0.39	2.03
327	0.14	0.43	2.07
328	0.14	0.41	1.99
329	0.12	0.41	2.1
330	0.13	0.46	2.28
331	0.16	0.5	2.3
332	0.16	0.48	2.28
333	0.15	0.5	2.43
334	0.17	0.55	2.57
335	0.15	0.53	2.57
336	0.16	0.53	2.56
337	0.15	0.49	2.39
338	0.14	0.52	2.54
339	0.12	0.52	2.62
340	0.1	0.49	2.58
341	0.09	0.47	2.48
342	0.07	0.46	2.49
343	0.07	0.42	2.32
344	0.07	0.44	2.37
345	0.07	0.43	2.29
346	0.08	0.49	2.43
347	0.09	0.51	2.46
348	0.11	0.57	2.63
349	0.15	0.62	2.69
350	0.19	0.66	2.69
351	0.25	0.74	2.88
352	0.29	0.79	2.98
353	0.25	0.73	2.82
354	0.22	0.69	2.75
355	0.19	0.63	2.55
356	0.14	0.57	2.45
357	0.15	0.57	2.41
358	0.14	0.51	2.21
359	0.13	0.49	2.23
360	0.1	0.45	2.24
361	0.1	0.45	2.3
362	0.1	0.42	2.25
363	0.09	0.45	2.39
364	0.09	0.46	2.42
365	0.1	0.51	2.62
366	0.1	0.52	2.67
367	0.09	0.56	2.81
368	0.11	0.6	2.96
369	0.12	0.61	2.98
370	0.1	0.62	3.02
371	0.1	0.65	3.17
372	0.12	0.69	3.28
373	0.13	0.71	3.32
374	0.12	0.73	3.41
375	0.15	0.77	3.54
376	0.18	0.82	3.64
377	0.22	0.8	3.7
378	0.28	0.79	3.69
379	0.29	0.86	3.74
380	0.36	0.86	3.76
381	0.34	0.88	3.85
382	0.3	0.91	3.94
383	0.34	0.95	3.89
384	0.4	1.01	3.97
385	0.42	1.04	3.97
386	0.51	1.06	3.86
387	0.51	1.09	3.99
388	0.61	1.22	4.03
389	0.66	1.26	4.02
390	0.65	1.28	4.18
391	0.73	1.36	4.32
392	0.75	1.37	4.39
393	0.68	1.34	4.39
394	0.74	1.39	4.5
395	0.79	1.41	4.52
396	0.74	1.38	4.52
397	0.61	1.27	4.41
398	0.5	1.19	4.29
399	0.47	1.15	4.18
400	0.43	1.14	3.99
401	0.5	1.21	3.9
402	0.46	1.18	3.99
403	0.61	1.28	3.83
404	0.77	1.43	3.85
405	0.93	1.49	3.75
406	1.11	1.66	3.75
407	1.11	1.66	3.81
408	1.06	1.62	3.87
409	0.96	1.53	3.89
410	0.81	1.44	3.99
411	0.72	1.4	4.13
412	0.62	1.31	4.2
413	0.5	1.24	4.17
414	0.34	1.12	4.16
415	0.24	0.99	4.04
416	0.17	0.94	4.01
417	0.12	0.85	3.8
418	0.11	0.83	3.74
419	0.1	0.79	3.62
420	0.1	0.77	3.57
421	0.12	0.78	3.57
422	0.11	0.74	3.44
423	0.1	0.68	3.22
424	0.1	0.64	3.07
425	0.11	0.61	2.93
426	0.1	0.57	2.73
427	0.11	0.54	2.6
428	0.1	0.48	2.4
429	0.1	0.43	2.25
430	0.12	0.39	2.1
431	0.12	0.45	2.24
432	0.12	0.45	2.21
433	0.12	0.39	1.99
434	0.11	0.39	2
435	0.13	0.44	2.14
436	0.14	0.42	2.05
437	0.11	0.39	1.96
438	0.1	0.42	2.05
439	0.08	0.39	1.99
440	0.08	0.41	2.03
441	0.07	0.37	1.98
442	0.07	0.35	1.99
443	0.06	0.33	1.95
444	0.07	0.31	1.91
445	0.09	0.3	1.83
446	0.1	0.32	1.82
447	0.12	0.3	1.65
448	0.15	0.35	1.7
449	0.14	0.37	1.8
450	0.12	0.32	1.73
451	0.1	0.32	1.83
452	0.09	0.27	1.7
453	0.08	0.28	1.78
454	0.07	0.26	1.69
455	0.07	0.29	1.76
456	0.07	0.32	1.74
457	0.09	0.36	1.79
458	0.1	0.42	1.88
459	0.11	0.4	1.71
460	0.1	0.36	1.59
461	0.1	0.3	1.5
462	0.08	0.26	1.49
463	0.08	0.22	1.48
464	0.08	0.21	1.5
465	0.09	0.24	1.59
466	0.1	0.27	1.64
467	0.12	0.33	1.85
468	0.17	0.41	1.9
469	0.28	0.53	1.94
470	0.41	0.68	1.96
471	0.38	0.62	1.91
472	0.24	0.46	1.83
473	0.14	0.32	1.73
474	0.13	0.26	1.57
475	0.11	0.22	1.48
476	0.12	0.16	1.3
477	0.11	0.15	1.23
478	0.11	0.2	1.3
479	0.11	0.22	1.23
480	0.12	0.29	1.28
481	0.11	0.31	1.33
482	0.12	0.38	1.41
483	0.14	0.43	1.53
484	0.12	0.45	1.68
485	0.1	0.43	1.81
486	0.08	0.39	1.78
487	0.09	0.43	1.95
488	0.09	0.43	2.09
489	0.1	0.44	2.09
490	0.09	0.39	1.96
491	0.08	0.37	1.97
492	0.08	0.33	1.9
493	0.09	0.34	1.9
494	0.14	0.34	1.87
495	0.19	0.37	1.85
496	0.25	0.41	1.83
497	0.28	0.41	1.72
498	0.27	0.38	1.66
499	0.21	0.31	1.6
500	0.12	0.28	1.66
501	0.09	0.27	1.61
502	0.08	0.3	1.67
503	0.08	0.34	1.7
504	0.08	0.34	1.67
505	0.08	0.4	1.74
506	0.09	0.42	1.68
507	0.12	0.49	1.78
508	0.11	0.51	1.72
509	0.1	0.45	1.58
510	0.09	0.41	1.61
511	0.09	0.35	1.47
512	0.08	0.31	1.48
513	0.08	0.26	1.4
514	0.09	0.23	1.38
515	0.1	0.22	1.44
516	0.11	0.18	1.3
517	0.13	0.18	1.17
518	0.11	0.16	1.14
519	0.13	0.12	1.04
520	0.15	0.12	0.92
521	0.16	0.14	0.9
522	0.16	0.12	0.91
523	0.17	0.09	0.78
524	0.21	0.11	0.64
525	0.23	0.09	0.62
526	0.23	0.09	0.59
527	0.25	0.09	0.7
528	0.23	0.08	0.82
529	0.2	0.07	0.8
530	0.24	0.09	0.82
531	0.26	0.1	0.96
532	0.22	0.09	1.06
533	0.23	0.13	1.24
534	0.26	0.17	1.26
535	0.21	0.14	1.32
536	0.26	0.22	1.28
537	0.29	0.2	1.2
538	0.23	0.1	1.01
539	0.25	0.12	0.81
540	0.25	0.1	0.65
541	0.29	0.09	0.62
542	0.31	0.11	0.53
543	0.29	0.11	0.52
544	0.24	0.1	0.61
545	0.21	0.09	0.73
546	0.22	0.09	0.86
547	0.22	0.11	1.04
548	0.33	0.19	1.15
549	0.37	0.21	1.34
550	0.46	0.26	1.29
551	0.5	0.29	1.25
552	0.41	0.17	1.04
553	0.44	0.16	0.98
554	0.39	0.16	0.81
555	0.39	0.15	0.66
556	0.36	0.13	0.66
557	0.34	0.13	0.64
558	0.34	0.15	0.74
559	0.42	0.18	0.76
560	0.44	0.17	0.61
561	0.39	0.12	0.48
562	0.52	0.24	0.28
563	0.59	0.32	0.18
564	0.64	0.39	0.1
565	0.73	0.47	0.09
566	0.73	0.48	0.09
567	0.86	0.62	0.08
568	1	0.78	0.08
569	1.14	0.93	0.08
570	1.28	1.09	0.09
571	1.26	1.08	0.14
572	1.46	1.28	0.12
573	1.6	1.42	0.15
574	1.77	1.58	0.21
575	1.88	1.7	0.17
576	2.03	1.84	0.18
577	1.97	1.79	0.18
578	1.77	1.59	0.13
579	1.61	1.43	0.1
580	1.47	1.29	0.08
581	1.28	1.09	0.08
582	1.13	0.93	0.07
583	0.97	0.75	0.06
584	0.85	0.62	0.07
585	0.73	0.49	0.08
586	0.66	0.46	0.08
587	0.68	0.51	0.1
588	0.77	0.6	0.08
589	0.91	0.78	0.09
590	0.91	0.83	0.12
591	1.01	0.97	0.22
592	1.1	1.07	0.27
593	1.3	1.3	0.33
594	1.36	1.36	0.36
595	1.32	1.3	0.25
596	1.17	1.12	0.2
597	1.16	1.08	0.12
598	1.12	1	0.11
599	1.2	1.09	0.15
600	1.06	0.92	0.14
601	1.01	0.84	0.1
602	1.08	0.89	0.09
603	1.11	0.9	0.07
604	1.22	1	0.07
605	1.32	1.1	0.08
606	1.41	1.18	0.17
607	1.45	1.21	0.14
608	1.48	1.26	0.12
609	1.38	1.18	0.1
610	1.38	1.19	0.08
611	1.43	1.27	0.08
612	1.31	1.15	0.07
613	1.39	1.25	0.08
614	1.35	1.22	0.1
615	1.45	1.32	0.11
616	1.36	1.2	0.1
617	1.18	1.02	0.08
618	1.08	0.92	0.09
619	0.93	0.78	0.1
620	0.84	0.65	0.08
621	0.95	0.75	0.07
622	1.04	0.85	0.06
623	1.21	1.03	0.07
624	1.3	1.13	0.07
625	1.48	1.31	0.07
626	1.53	1.35	0.09
627	1.73	1.55	0.11
628	1.87	1.69	0.13
629	1.83	1.64	0.17
630	1.86	1.66	0.27
631	1.95	1.73	0.21
632	1.94	1.73	0.27
633	1.91	1.68	0.24
634	1.74	1.5	0.2
635	1.54	1.3	0.16
636	1.42	1.2	0.11
637	1.23	0.99	0.09
638	1.12	0.89	0.08
639	1.02	0.77	0.07
640	0.92	0.67	0.08
641	0.9	0.66	0.1
642	0.89	0.7	0.15
643	0.91	0.71	0.19
644	0.79	0.58	0.19
645	0.72	0.46	0.16
646	0.78	0.5	0.11
647	0.76	0.48	0.11
648	0.9	0.64	0.1
649	0.95	0.71	0.09
650	1.12	0.9	0.14
651	1.27	1.06	0.13
652	1.33	1.14	0.13
653	1.5	1.32	0.16
654	1.7	1.52	0.21
655	1.81	1.65	0.26

## Sheet: Figure S2
Supplementary Figure 2
S2B
time [µs]	R_gyration [Å]
	no InlB R1	no InlB R2	no InlB R3	restrained InlB R1	restrained InlB R2	restrained InlB R3	restrained InlB R4	restrained InlB R5
0	4.71	4.71	4.71	4.82	4.82	4.82	4.82	4.82
0.2	5.21	4.42	5.56	5.19	5.22	5.31	5.14	4.97
0.4	4.56	3.81	6.03	5.26	4.84	5.49	4.72	5.48
0.6	3.65	4.04	5.25	5.54	4.02	4.47	3.78	4.69
0.8	3.57	3.77	5.15	4.99	4.21	4.55	4.96	4.9
1	3.78	3.66	4.32	4.65	5.04	4.89	3.65	4.47
1.2	3.78	3.41	3.16	4.75	4.58	4.66	3.54	5.24
1.4	3.43	3.48	3.21	4.51	5.34	4.15	3.52	4.88
1.6	3.47	3.57	3.3	4.25	4.99	4.6	3.52	4.94
1.8	3.58	3.32	3.36	5.28	5.51	3.77	3.55	4.9
2	3.24	3.56	3.37	4.44	5.11	4.18	3.51	4.68
2.2	3.47	3.48	3.49	4.88	5.15	5.11	3.49	4.79
2.4	3.4	3.4	3.53	5.15	4.85	5.14	3.42	4.75
2.6	3.64	3.37	3.41	5.19	4.78	4.55	3.51	4.71
2.8	3.67	3.49	3.44	5.46	5.09	4.47	3.96	3.73
3	3.59	3.5	3.47	5.21	4.88	5	3.52	3.69
3.2	3.32	3.7	3.54	4.68	5.31	5.09	3.51	3.5
3.4	3.64	3.85	3.51	5.18	5.27	4.58	3.44	3.46
3.6	3.82	3.93	3.5	5.06	5.62	5.38	3.5	3.56
3.8	3.66	3.95	3.36	4.3	4.16	5.05	3.42	3.51
4	3.49	4.02	3.47	4.65	3.52	5.19	3.45	3.55
4.2	3.49	3.85	3.57	4.85	3.52	5.33	3.39	3.53

## Sheet: Figure S3
Supplementary Figure 3
S3A									S3B
DMET	2022-09-23	2022-11-15	2023-05-18	2023-06-26	mean	standard deviation			DpMET	2022-09-23	2022-11-15	2023-05-18	mean	standard deviation		dates indicate the day on which the cell lysate was prepared
Cy3B-T-InlB	1.0977	1.66516	0.57922	0.73709	1.01979	0.48187			Cy3B-T-InlB	2.57281	2.96606	7.04804	4.19564	2.47807
ATTO647N-T-InlB	1.05988	1.27529	0.66309	1.09575	1.0235	0.25809			ATTO647N-T-InlB	9.95663	7.22759	14.17	10.4514	3.49754
Cy3B-H-InlB	0.81346	1.455	0.81234	0.97075	1.01289	0.30399			Cy3B-H-InlB	9.94626	8.27905	14.1325	10.7859	3.01568
ATTO647N-H-InlB	0.96775	1.37993	0.91243	1.25707	1.12929	0.22529			ATTO647N-H-InlB	1.47319	1.43584	2.77968	1.89624	0.76531
HGF	1.28032	1.15917	0.8924	1.18971	1.1304	0.1668			HGF	10.5984	7.69051	8.28937	8.85943	1.53548

## Sheet: Figure S5
Supplementary Figure 5
TH							HT
FRET efficiency	rel. frequency	stoichiometry	rel. frequency	FRET efficiency	stoichiometry		FRET efficiency	rel. frequency	stoichiometry	rel. frequency	FRET efficiency	stoichiometry
0.025	0.00656	0.025	0	0.5307	0.49913		0.025	0.00988	0.025	0.00146	0.1962	0.52814
0.075	0.00328	0.075	0	0.5305	0.42779		0.075	0.00741	0.075	0.00146	0.2968	0.63746
0.125	0.01967	0.125	0	0.5192	0.46861		0.125	0.04691	0.125	0.00293	0.3835	0.65581
0.175	0.02623	0.175	0.00205	0.4054	0.53368		0.175	0.07901	0.175	0.01025	0.2281	0.46519
0.225	0.09508	0.225	0.02254	0.2463	0.42606		0.225	0.1284	0.225	0.01611	0.5403	0.62962
0.275	0.2	0.275	0.1291	0.3561	0.45136		0.275	0.26173	0.275	0.07028	0.1566	0.62407
0.325	0.38689	0.325	0.26639	0.3288	0.4119		0.325	0.33086	0.325	0.15959	0.3341	0.53006
0.375	0.76066	0.375	0.4959	0.3386	0.4147		0.375	0.44198	0.375	0.33821	0.4098	0.50829
0.425	1	0.425	0.75615	0.3893	0.36384		0.425	0.47654	0.425	0.72767	0.4824	0.65875
0.475	0.96066	0.475	1	0.6308	0.40754		0.475	0.64691	0.475	1	0.2784	0.45007
0.525	0.99344	0.525	0.8627	0.4309	0.34508		0.525	0.7679	0.525	0.99122	0.4049	0.56358
0.575	0.82623	0.575	0.46311	0.401	0.34135		0.575	0.78025	0.575	0.66764	0.5195	0.63796
0.625	0.70164	0.625	0.25615	0.2643	0.30048		0.625	1	0.625	0.31772	0.4783	0.5254
0.675	0.51148	0.675	0.10246	0.5981	0.4612		0.675	0.79012	0.675	0.11713	0.4977	0.53478
0.725	0.27541	0.725	0.03279	0.3688	0.37811		0.725	0.50864	0.725	0.06296	0.6364	0.53695
0.775	0.12131	0.775	0.0082	0.5228	0.464		0.775	0.3037	0.775	0.01611	0.4578	0.46952
0.825	0.04918	0.825	0.00615	0.4331	0.42		0.825	0.16543	0.825	0.00439	0.4279	0.54691
0.875	0.01639	0.875	0.00615	0.3587	0.41971		0.875	0.03951	0.875	0	0.4614	0.6145
0.925	0	0.925	0.0041	0.5306	0.47867		0.925	0.01235	0.925	0.00293	0.4378	0.66862
0.975	0.00328	0.975	0	0.5732	0.4727		0.975	0	0.975	0	0.5616	0.46275
				0.4592	0.46386						0.5795	0.52313
				0.4267	0.48377						0.4648	0.56095
				0.3332	0.4489						0.3593	0.58059
				0.4794	0.45611						0.6026	0.5149
				0.2602	0.43632						0.5261	0.55488
				0.3382	0.44874						0.3742	0.51654
				0.3439	0.41454						0.4048	0.48457
				0.5094	0.50648						0.5108	0.58494
				0.5055	0.46587						0.395	0.6084
				0.5191	0.48002						0.3227	0.56305
				0.3403	0.44991						0.4869	0.42823
				0.5524	0.47886						0.3427	0.53038
				0.3481	0.41024						0.3835	0.62259
				0.4458	0.38837						0.494	0.53316
				0.4193	0.47853						0.5822	0.58088
				0.3752	0.38924						0.5301	0.53312
				0.6563	0.40665						0.3769	0.6068
				0.3791	0.38235						0.4742	0.6025
				0.2808	0.41428						0.4991	0.54727
				0.4223	0.44701						0.604	0.51872
				0.2945	0.35247						0.4999	0.55666
				0.4559	0.43877						0.5622	0.57741
				0.446	0.46344						0.5962	0.54134
				0.3571	0.32939						0.5122	0.61208
				0.3101	0.37623						0.5476	0.56807
				0.3521	0.4738						0.5767	0.58691
				0.4337	0.47486						0.5004	0.58031
				0.4295	0.44824						0.5812	0.53347
				0.3622	0.44619						0.5457	0.61893
				0.3639	0.38791						0.2208	0.54641
				0.4567	0.36659						0.4873	0.5637
				0.3138	0.40647						0.5417	0.53884
				0.5921	0.36658						0.5274	0.5615
				0.5163	0.53198						0.5458	0.59205
				0.3919	0.44209						0.3802	0.58354
				0.5316	0.39358						0.4461	0.51964
				0.3904	0.44536						0.3691	0.61414
				0.3714	0.44947						0.4726	0.5122
				0.5055	0.44676						0.4322	0.57264
				0.3461	0.3984						0.5956	0.46771
				0.737	0.40356						0.3986	0.62923
				0.4246	0.43819						0.5381	0.59706
				0.5047	0.32453						0.3228	0.55039
				0.359	0.39661						0.501	0.54245
				0.4199	0.42741						0.4171	0.53773
				0.2899	0.4385						0.5313	0.49112
				0.3706	0.36659						0.592	0.56162
				0.4466	0.37275						0.7091	0.58597
				0.4605	0.50318						0.6336	0.58397
				0.4225	0.36435						0.6475	0.53222
				0.4717	0.45325						0.6105	0.54201
				0.3873	0.39008						0.6101	0.56225
				0.391	0.41089						0.4934	0.56783
				0.3859	0.43076						0.3846	0.4918
				0.404	0.42472						0.4888	0.51235
				0.2494	0.45906						0.4608	0.64184
				0.4247	0.45494						0.3507	0.58236
				0.4941	0.45878						0.3792	0.5471
				0.4493	0.59467						0.5284	0.48222
				0.5264	0.39175						0.536	0.65705
				0.4367	0.42232						0.5074	0.60431
				0.5665	0.43022						0.4015	0.56618
				0.4575	0.43882						0.4365	0.6953
				0.2918	0.4435						0.1251	0.53295
				0.4483	0.43979						0.5339	0.46907
				0.4247	0.34623						0.3575	0.68016
				0.4627	0.48079						0.276	0.70881
				0.4188	0.42357						0.506	0.52073
				0.4911	0.48929						0.4063	0.53378
				0.5283	0.42916						0.4059	0.64434
				0.4433	0.47124						0.2673	0.62657
				0.4255	0.47711						0.4865	0.76098
				0.4469	0.41691						0.4795	0.68153
				0.3863	0.36898						0.4918	0.67762
				0.2859	0.54403						0.697	0.71513
				0.5223	0.41907						0.7042	0.66612
				0.3163	0.40371						0.3957	0.65599
				0.256	0.40849						0.4596	0.59235
				0.4631	0.3817						0.5937	0.53166
				0.476	0.44046						0.3598	0.69324
				0.5504	0.51942						0.39	0.68621
				0.4303	0.35467						0.4752	0.73118
				0.4652	0.49045						0.4757	0.70092
				0.4308	0.42838						0.2524	0.53753
				0.5544	0.49822						0.2823	0.5991
				0.5034	0.41392						0.37	0.69173
				0.4844	0.44744						0.3594	0.58905
				0.5721	0.37215						0.5324	0.67297
				0.5078	0.39059						0.4073	0.75305
				0.36	0.40748						0.2097	0.72845
				0.4924	0.46868						0.4558	0.7764
				0.4511	0.31135						0.3676	0.67928
				0.5222	0.40165						0.4699	0.74677
				0.3291	0.36021						0.456	0.69535
				0.2991	0.51505						0.4093	0.76477
				0.4033	0.50441						0.5686	0.44986
				0.4675	0.49166						0.6414	0.58465
				0.4446	0.4067						0.43	0.70458
				0.4579	0.40414						0.1601	0.54488
				0.4071	0.45933						0.3411	0.64006
				0.5261	0.40242						0.3156	0.7376
				0.5349	0.42282						0.4708	0.72206
				0.5089	0.35106						0.4106	0.6427
				0.5954	0.40861						0.4588	0.72711
				0.4041	0.40096						0.4127	0.6477
				0.1907	0.45418						0.0524	0.41923
				0.3715	0.43576						0.4841	0.5916
				0.5067	0.45071						0.401	0.58408
				0.4721	0.39176						0.4904	0.68476
				0.4759	0.46062						0.4499	0.64528
				0.5605	0.48692						0.6475	0.59605
				0.3662	0.29735						0.8326	0.59598
				0.4212	0.42829						0.3699	0.42621
				0.3527	0.4181						0.3491	0.65443
				0.4033	0.45578						0.3945	0.5883
				0.4388	0.47245						0.5286	0.59677
				0.3796	0.40958						0.496	0.60345
				0.3149	0.2922						0.478	0.53624
				0.5002	0.36102						0.5467	0.48352
				0.417	0.41686						0.5475	0.54996
				0.3388	0.44031						0.2306	0.59059
				0.5076	0.41758						0.4825	0.4837
				0.5162	0.34549						0.5199	0.48574
				0.5867	0.50659						0.4977	0.59384
				0.394	0.52907						0.3623	0.42426
				0.2767	0.49349						0.715	0.60134
				0.3813	0.56981						0.5918	0.50085
				0.5626	0.37879						0.3256	0.70269
				0.2938	0.49151						0.2485	0.64594
				0.4117	0.48862						0.4188	0.59012
				0.3724	0.51972						0.2698	0.59616
				0.3609	0.44322						0.4678	0.60109
				0.3816	0.46915						0.3762	0.48646
				0.6465	0.46775						0.2383	0.54579
				0.5382	0.45579						0.7479	0.57253
				0.4148	0.47603						0.5051	0.64979
				0.4318	0.46868						0.1772	0.60955
				0.4734	0.39131						0.2679	0.50803
				0.4177	0.42212						0.2872	0.55378
				0.4955	0.39655						0.2855	0.67118
				0.5507	0.43007						0.5279	0.62352
				0.5351	0.44244						0.3558	0.685
				0.4538	0.50852						0.4965	0.58934
				0.4295	0.41559						0.405	0.62144
				0.2586	0.47641						0.3423	0.58941
				0.3965	0.33963						0.4224	0.60184
				0.3153	0.41425						0.4366	0.6872
				0.2718	0.38592						0.391	0.4751
				0.361	0.38587						0.4818	0.44227
				0.3546	0.3631						0.3866	0.56055
				0.5515	0.47478						0.6947	0.64724
				0.3159	0.35981						0.3612	0.58163
				0.4951	0.43622						0.4202	0.70497
				0.4718	0.41946						0.4179	0.602
				0.3949	0.44588						0.5835	0.59469
				0.37	0.43427						0.4879	0.57236
				0.4413	0.47077						0.5613	0.68612
				0.2998	0.50615						0.2829	0.60435
				0.612	0.42235						0.3624	0.71926
				0.4124	0.41416						0.5505	0.56945
				0.6055	0.33919						0.6321	0.60113
				0.2729	0.43126						0.3584	0.63545
				0.3319	0.42958						0.3826	0.57628
				0.3553	0.45959						-0.2522	0.45715
				0.4739	0.38714						0.5333	0.64473
				0.229	0.42155						0.2969	0.60424
				0.2473	0.4032						0.6128	0.67393
				0.5378	0.42785						0.2247	0.44369
				0.5185	0.4706						0.3951	0.49553
				0.3839	0.50866						0.4024	0.51191
				0.3384	0.45976						0.4065	0.61228
				0.3827	0.51483						0.6205	0.56073
				0.49	0.47059						0.637	0.52135
				0.5135	0.44295						0.2961	0.52246
				0.4284	0.44706						0.475	0.50752
				0.4674	0.41764						0.5893	0.44883
				0.5231	0.42935						0.4254	0.65405
				0.5559	0.40331						0.5339	0.50449
				0.561	0.51291						0.5973	0.63476
				0.2831	0.50957						0.5198	0.58973
				0.4234	0.49809						0.7067	0.54015
				0.4222	0.51594						0.4969	0.48724
				0.2109	0.45503						0.6175	0.40896
				0.3622	0.48956						0.6115	0.39616
				0.38	0.35319						0.498	0.38911
				0.2539	0.47541						0.7794	0.46171
				0.4601	0.4755						0.5087	0.52565
				0.3182	0.38246						0.5606	0.49472
				0.5164	0.40454						0.755	0.38413
				0.4018	0.46863						1.1384	0.33018
				0.5302	0.49755						0.61	0.36325
				0.4839	0.48817						0.78	0.44669
				0.5455	0.33						0.721	0.42189
				0.4282	0.41335						0.7728	0.33294
				0.4383	0.4011						0.8147	0.31517
				0.3481	0.56616						0.7074	0.47548
				0.3728	0.4961						0.5737	0.31987
				0.4659	0.57329						0.6	0.46019
				0.5413	0.44667						0.6068	0.48741
				0.5365	0.40592						0.773	0.52376
				0.4048	0.51546						0.8002	0.37277
				0.1998	0.45419						0.7106	0.38591
				0.464	0.41391						0.5084	0.46018
				0.3575	0.43241						0.7912	0.36304
				0.3674	0.48401						0.7828	0.46358
				0.4112	0.3636						0.6977	0.40018
				0.5183	0.54828						0.5606	0.39403
				0.3824	0.41246						0.5079	0.39492
				0.3567	0.4329						0.5785	0.39453
				0.4166	0.43377						0.6487	0.4243
				0.3684	0.43804						0.5011	0.50332
				0.5056	0.34704						0.6948	0.47492
				0.5933	0.44808						0.4258	0.47465
				0.57	0.49354						0.5516	0.38229
				0.4154	0.42						0.4982	0.41864
				0.4194	0.39686						0.6623	0.4294
				0.4721	0.51908						0.7868	0.41219
				0.4195	0.46758						0.6831	0.4108
				0.5223	0.47499						0.4548	0.3578
				0.3021	0.41315						0.6094	0.40742
				0.5983	0.43685						0.6771	0.46291
				0.3568	0.43571						0.5068	0.42802
				0.3909	0.46228						0.3516	0.28675
				0.3241	0.41237						0.4706	0.40645
				0.5754	0.45232						0.6248	0.3371
				0.4315	0.40419						0.6203	0.37581
				0.3491	0.49518						0.4534	0.3581
				0.392	0.40645						0.5141	0.44929
				0.344	0.45994						0.5744	0.37078
				0.3442	0.47908						0.5085	0.43427
				0.4297	0.47012						0.4657	0.37625
				0.6157	0.4234						0.7845	0.40935
				0.5297	0.36712						0.6726	0.42082
				0.3597	0.43165						0.6347	0.36203
				0.4046	0.516						0.395	0.4566
				0.3915	0.44627						0.5021	0.40338
				0.4435	0.40396						0.4099	0.38835
				0.5474	0.42106						0.576	0.36725
				0.5863	0.42938						0.3944	0.45263
				0.4432	0.43241						0.5359	0.48125
				0.4407	0.47372						0.5176	0.40747
				0.4295	0.41178						0.4396	0.42571
				0.4214	0.4406						0.5925	0.3878
				0.6709	0.45864						0.5698	0.45535
				0.5827	0.37657						0.6111	0.52613
				0.5345	0.468						0.5989	0.48266
				0.3819	0.37288						0.6859	0.52365
				0.3881	0.44005						0.6606	0.51807
				0.4662	0.45942						0.6839	0.46442
				0.3218	0.37674						0.5927	0.4537
				0.5927	0.37217						0.6073	0.47927
				0.505	0.47423						0.4476	0.46333
				0.4079	0.438						0.4923	0.50423
				0.4275	0.46253						0.4509	0.38369
				0.4126	0.42932						0.5793	0.45173
				0.3751	0.48503						0.4916	0.45088
				0.2628	0.48812						0.5023	0.41697
				0.57	0.38944						0.4557	0.43101
				0.4245	0.43301						0.7017	0.41577
				0.4527	0.42738						0.4747	0.4278
				0.339	0.40641						0.6028	0.43492
				0.3869	0.37715						0.5542	0.45019
				0.5008	0.41125						0.6168	0.43186
				0.423	0.44517						0.5165	0.47216
				0.4902	0.4429						0.4362	0.41917
				0.4546	0.39934						0.4531	0.42335
				0.5412	0.4475						0.5812	0.42558
				0.5996	0.47312						0.4156	0.35095
				0.4401	0.42134						0.5875	0.35366
				0.4131	0.43501						0.5545	0.41474
				0.3323	0.39671						0.4906	0.41884
				0.5225	0.45226						0.5012	0.46372
				0.5607	0.42793						0.5428	0.33405
				0.612	0.43297						0.5878	0.43287
				0.5158	0.38744						0.5775	0.46953
				0.5435	0.43334						0.5755	0.47895
				0.3922	0.46127						0.652	0.46016
				0.4512	0.47412						0.6092	0.42356
				0.2714	0.35969						0.5828	0.44574
				0.5055	0.51637						0.5877	0.46403
				0.5294	0.48674						0.6898	0.45101
				0.5954	0.49761						0.5286	0.42854
				0.4149	0.41022						0.5979	0.39725
				0.4392	0.48071						0.6549	0.48237
				0.4554	0.5057						0.7225	0.45605
				0.3965	0.51784						0.5269	0.43468
				0.3113	0.4178						0.5503	0.45935
				0.3925	0.39899						0.6466	0.44326
				0.4789	0.43049						0.6382	0.48195
				0.3943	0.38901						0.7333	0.43342
				0.4648	0.39243						0.665	0.38847
				0.368	0.43819						0.6331	0.36312
				0.4392	0.45527						0.4503	0.48829
				0.4997	0.3773						0.7198	0.38824
				0.3556	0.35084						0.543	0.46902
				0.2517	0.42306						0.635	0.4244
				0.3188	0.45372						0.4538	0.35034
				0.3117	0.45188						0.6242	0.34684
				0.3948	0.42431						0.5304	0.49731
				0.5287	0.44577						0.661	0.42363
				0.3419	0.42514						0.6238	0.41753
				0.3796	0.46698						0.5009	0.44006
				0.5079	0.38111						0.6117	0.46262
				0.3152	0.4336						0.5815	0.44012
				0.464	0.47364						0.59	0.45074
				0.2421	0.34966						0.6592	0.42585
				0.4516	0.44319						0.6648	0.45742
				0.2764	0.4276						0.5459	0.39536
				0.446	0.40244						0.6599	0.41668
				0.4987	0.47725						0.5704	0.507
				0.5458	0.41578						0.4155	0.5076
				0.4176	0.36774						0.635	0.41809
				0.3541	0.43485						0.629	0.49389
				0.4027	0.38119						0.6686	0.4171
				0.4397	0.43801						0.5999	0.48717
				0.2234	0.35163						0.5909	0.47772
				0.3322	0.38432						0.6794	0.43941
				0.3625	0.44043						0.6346	0.47975
				0.4671	0.43961						0.6018	0.43295
				0.5172	0.43751						0.7027	0.45549
				0.3815	0.40384						0.6169	0.42582
				0.5489	0.44284						0.641	0.47853
				0.3432	0.36241						0.6487	0.43723
				0.4197	0.38467						0.627	0.46119
				0.3928	0.38133						0.4976	0.4902
				0.3189	0.45656						0.6183	0.44698
				0.5626	0.51146						0.5927	0.45792
				0.4007	0.40491						0.6391	0.40027
				0.3855	0.38417						0.5372	0.48336
				0.3898	0.28675						0.504	0.51016
				0.334	0.28253						0.5441	0.48186
				0.3797	0.39106						0.7502	0.47349
				0.2676	0.30516						0.4264	0.41541
				0.3663	0.3962						0.5595	0.50023
				0.3343	0.33918						0.5101	0.48432
				0.4438	0.41875						0.6444	0.50101
				0.442	0.33621						0.5923	0.47741
				0.4752	0.35862						0.6569	0.49891
				0.3233	0.30685						0.6096	0.45077
				0.5774	0.36079						0.5012	0.52097
				0.401	0.31686						0.5152	0.48515
				0.4607	0.38163						0.4701	0.39256
				0.5663	0.30722						0.6373	0.45633
				0.5783	0.36741						0.6486	0.48761
				0.3962	0.42339						0.659	0.45827
				0.3598	0.37665						0.6285	0.45903
				0.2978	0.37493						0.6081	0.47973
				0.3812	0.31458						0.5912	0.54908
				0.6484	0.27381						0.5156	0.44658
				0.3742	0.35116						0.5759	0.48551
				0.3562	0.40947						0.6276	0.45543
				0.5803	0.35964						0.4997	0.42495
				0.4353	0.3535						0.5159	0.49881
				0.3642	0.35679						0.5538	0.43254
				0.5322	0.36805						0.5134	0.50981
				0.5131	0.42273						0.5401	0.51348
				0.39	0.37392						0.616	0.45969
				0.1815	0.33715						0.5953	0.46055
				0.2299	0.30696						0.5694	0.48515
				0.2093	0.3369						0.5009	0.49683
				0.08	0.2949						0.7025	0.45267
				0.2006	0.26482						0.6028	0.47013
				0.4396	0.36205						0.5505	0.51054
				0.3863	0.42244						0.5449	0.47794
				0.5639	0.35775						0.5844	0.48047
				0.2256	0.30953						0.4988	0.49389
				0.4845	0.28396						0.5717	0.51404
				0.4516	0.33349						0.5234	0.50394
				0.4787	0.32559						0.4408	0.50055
				0.5338	0.3396						0.596	0.54768
				0.545	0.36033						0.5969	0.49111
				0.4038	0.30802						0.612	0.44486
				0.3711	0.36715						0.6093	0.45438
				0.3863	0.40182						0.6844	0.42473
				0.3767	0.31062						0.6722	0.41438
				0.5784	0.38286						0.575	0.4947
				0.3342	0.33954						0.5655	0.51446
				0.6024	0.39377						0.6735	0.56696
				0.4906	0.35236						0.6538	0.58105
				0.5089	0.35065						0.647	0.47715
				0.3756	0.40917						0.6915	0.54568
				0.5367	0.52997						0.6588	0.50893
				0.5462	0.52125						0.6692	0.5299
				0.6106	0.60559						0.6066	0.44103
				0.6706	0.59471						0.5756	0.47755
				0.5734	0.59869						0.5697	0.43384
				0.5994	0.48281						0.5458	0.49899
				0.6062	0.46161						0.6403	0.51089
				0.535	0.49025						0.6452	0.50704
				0.4458	0.4341						0.6932	0.50749
				0.6254	0.47242						0.6142	0.51964
				0.603	0.5342						0.6886	0.47509
				0.6657	0.52005						0.6211	0.51475
				0.5964	0.63096						0.5976	0.45867
				0.6167	0.50219						0.5404	0.4883
				0.5769	0.59798						0.6345	0.53342
				0.5503	0.52619						0.63	0.49545
				0.5694	0.53344						0.6198	0.53607
				0.6678	0.65686						0.5535	0.4912
				0.5521	0.52213						0.6215	0.47434
				0.4937	0.55021						0.601	0.46206
				0.4635	0.56397						0.6955	0.47334
				0.7111	0.55374						0.6774	0.50554
				0.6477	0.44879						0.5969	0.53027
				0.5231	0.47621						0.6899	0.51277
				0.9912	0.48537						0.4942	0.49896
				0.7687	0.45583						0.5822	0.50395
				0.8219	0.52639						0.5671	0.48158
				0.4955	0.56199						0.61	0.50646
				0.4822	0.49994						0.606	0.46573
				0.7664	0.46652						0.6065	0.49475
				0.6578	0.39589						0.5194	0.44006
				0.5312	0.61922						0.6036	0.49906
				0.8136	0.51912						0.6054	0.48225
				0.6497	0.37578						0.6909	0.40396
				0.8416	0.41132						0.676	0.4727
				0.425	0.5395						0.5716	0.4579
				0.653	0.28794						0.7442	0.53891
				0.5137	0.45019						0.5964	0.48705
				0.6083	0.3896						0.5159	0.49795
				0.6053	0.46035						0.5824	0.47812
				0.6437	0.56702						0.5456	0.45699
				0.5525	0.47174						0.7003	0.5018
				0.7332	0.5285						0.5981	0.51858
				0.5945	0.48511						0.3743	0.48266
				0.8753	0.51377						0.5982	0.50917
				0.7477	0.41265						0.5725	0.4912
				0.6294	0.46151						0.6265	0.47461
				0.4236	0.39912						0.6607	0.44837
				0.6001	0.43783						0.6133	0.48329
				0.5576	0.35542						0.5787	0.42872
				0.6255	0.40539						0.7467	0.40462
				0.3525	0.42474						0.6891	0.45737
				0.5113	0.5003						0.5879	0.43911
				0.7265	0.4488						0.4961	0.4743
				0.6596	0.52025						0.5985	0.39538
				0.483	0.52288						0.8375	0.32894
				0.5512	0.53607						0.5881	0.42862
				0.6816	0.32681						0.6042	0.40682
				0.7787	0.35576						0.6198	0.4856
				0.5016	0.45207						0.5499	0.46891
				0.59	0.45852						0.4292	0.5234
				0.6241	0.65058						0.3162	0.40415
				0.7771	0.37651						0.2215	0.46098
				0.483	0.5712						0.367	0.3938
				0.4841	0.62436						0.3094	0.41263
				0.7069	0.56217						0.4062	0.48155
				0.7955	0.38823						0.4146	0.51279
				0.4466	0.45678						0.1189	0.57441
				0.7998	0.46717						0.3099	0.50337
				0.435	0.53644						0.2895	0.5786
				0.3495	0.41079						0.3902	0.57868
				0.6132	0.36941						0.3138	0.57305
				0.8936	0.49602						0.555	0.5298
				0.4502	0.50543						0.6907	0.59225
				0.3659	0.59828						0.8356	0.52672
				0.4494	0.63345						0.5538	0.49869
				0.6486	0.52834						0.6788	0.5671
				0.5403	0.49668						0.9829	0.49335
				0.5515	0.67299						0.7647	0.45785
				0.4405	0.59384						0.7255	0.46843
				0.7052	0.52187						0.7952	0.54647
				0.676	0.53293						0.7853	0.50135
				0.7344	0.71425						0.7619	0.5195
				0.3207	0.56096						0.5947	0.52419
				0.6832	0.48568						0.7384	0.47146
				0.7406	0.51895						0.6685	0.51278
				0.4272	0.41914						0.774	0.49936
				0.3919	0.60129						0.5711	0.5222
				0.56	0.47073						0.6807	0.48483
				0.4771	0.56561						0.8472	0.49255
				0.5309	0.26469						0.6302	0.55166
				0.6078	0.44143						0.759	0.57109
				0.6175	0.53428						0.7664	0.48583
				0.4337	0.52269						0.8991	0.5657
				0.5581	0.45088						0.6691	0.53171
				0.4332	0.49384						0.697	0.55119
				0.6775	0.35722						0.6199	0.54643
				0.3621	0.31643						0.6557	0.4754
				0.3784	0.40364						0.7812	0.46478
				0.4055	0.30049						0.6404	0.47316
				0.4765	0.41755						0.649	0.45356
				0.4858	0.42587						0.6893	0.4961
				0.5903	0.43419						0.8299	0.44773
				0.5064	0.55942						0.6381	0.53392
				0.5828	0.57976						0.8323	0.48771
				0.5196	0.47409						0.7665	0.5418
				0.5675	0.36796						0.5955	0.46855
				0.5718	0.43264						0.6066	0.59876
				0.4178	0.41023						0.5302	0.52745
				0.6005	0.48446						0.7549	0.62873
				0.5553	0.5967						0.5642	0.53407
				0.4017	0.45338						0.8175	0.58049
				0.5668	0.53686						0.6833	0.5243
				0.5784	0.43159						0.6321	0.52798
				0.3454	0.51768						0.8809	0.54431
				0.2591	0.42577						0.785	0.51887
				0.1979	0.36235						0.4494	0.49856
				0.7093	0.44221						0.6535	0.54131
				0.3083	0.53679						0.5601	0.46637
				0.294	0.32997						0.8693	0.55175
				0.3906	0.56992						0.8303	0.49222
				0.5748	0.43705						0.7273	0.54888
				0.5415	0.5106						0.7121	0.49842
				0.4926	0.44967						0.6479	0.55564
				0.6078	0.61182						0.6364	0.58889
				0.5985	0.599						0.6935	0.49472
				0.6356	0.63902						0.8069	0.54607
				0.5444	0.48983						0.6891	0.59132
				0.4204	0.51096						0.6759	0.52461
				0.5652	0.42079						0.7241	0.60441
				0.4727	0.39128						0.5819	0.59801
				0.5259	0.3726						0.6123	0.61153
				0.5882	0.47959						0.7964	0.60533
				0.7229	0.50102						0.5322	0.63685
				0.326	0.28755						0.9182	0.52827
				0.6316	0.46054						0.5582	0.53974
				0.7204	0.49777						0.5545	0.48388
				0.5957	0.33936						0.7592	0.52563
				0.6623	0.4895						0.6303	0.54652
				0.6268	0.44378						0.682	0.6424
				0.7381	0.44116						0.764	0.60803
				0.6243	0.42737						0.7464	0.55297
				0.586	0.4896						0.5577	0.58587
				0.6	0.50905						0.7607	0.59057
				0.4066	0.35201						0.7451	0.66301
				0.5956	0.408						0.7882	0.56672
				0.6347	0.42878						0.718	0.62355
				0.6518	0.35726						0.8439	0.46022
				0.7518	0.38164						0.7581	0.60774
				0.5071	0.35868						0.7848	0.5534
				0.636	0.45604						0.8074	0.6095
				0.5285	0.50854						0.6847	0.5835
				0.6509	0.45056						0.8395	0.60563
				0.6962	0.36256						0.7141	0.53395
				0.601	0.49842						0.6082	0.62247
				0.4267	0.50149						0.7973	0.55078
				0.7861	0.24257						0.6724	0.6393
				0.6678	0.56105						0.8315	0.56949
				0.8232	0.66726						0.7533	0.50656
				0.5739	0.47242						0.6471	0.53125
				0.7254	0.50822						0.8044	0.61866
				0.542	0.44404						0.6904	0.58362
				0.6091	0.39342						0.7457	0.58694
				0.5	0.47595						0.805	0.60603
				0.4991	0.54164						0.7565	0.54657
				0.7178	0.43452						0.806	0.54661
				0.724	0.29724						0.527	0.47087
				0.7078	0.51112						0.787	0.56794
				0.4597	0.42514						0.7236	0.53911
				0.7281	0.57819						0.6739	0.50258
				0.7492	0.57229						0.6717	0.50335
				0.814	0.51666						0.7882	0.48747
				0.5465	0.5028						0.7779	0.59707
				0.7125	0.50422						0.6847	0.49035
				0.7275	0.44039						0.7211	0.50595
				0.5134	0.4659						0.7391	0.52029
				0.7069	0.46501						0.7982	0.49716
				0.483	0.33406						0.7031	0.4657
				0.7489	0.35823						0.7632	0.52298
				0.5467	0.4452						0.7801	0.41737
				0.3282	0.5001						0.722	0.58068
				0.6756	0.41128						0.6332	0.47396
				0.6062	0.43744						0.794	0.6183
				0.6233	0.45815						0.7377	0.57049
				0.8156	0.43912						0.7075	0.51949
				0.2627	0.18239						0.808	0.49049
				0.6986	0.46707						0.7069	0.4839
				0.734	0.38358						0.9614	0.43412
				0.8303	0.37611						0.7385	0.48827
				0.6629	0.38968						0.7855	0.47137
				0.5047	0.34096						0.6591	0.52949
				0.4886	0.4816						0.7508	0.52886
				0.4894	0.46702						0.7333	0.50471
				0.6019	0.42126						0.6194	0.52578
				0.3298	0.56067						0.782	0.45038
				0.8235	0.30566						0.7384	0.5072
				0.6568	0.42871						0.8963	0.58631
				0.5491	0.4706						0.7156	0.5313
				0.7869	0.29003						0.6504	0.48132
				0.5791	0.41451						0.5018	0.54722
				0.6202	0.51082						0.3982	0.4943
				0.7645	0.41867						0.6654	0.54624
				0.5954	0.47181						0.6209	0.45428
				0.4412	0.51666						0.373	0.52735
				0.5211	0.24456						0.4697	0.48383
				0.4751	0.38722						0.6104	0.49192
				0.8426	0.38164						0.7495	0.46941
				0.6623	0.38178						0.6798	0.44358
				0.7911	0.52406						0.4925	0.47551
				0.5883	0.51808						0.6155	0.61117
				0.7652	0.66466						0.5423	0.43328
				0.6069	0.44535						0.7587	0.4553
				0.6107	0.50341						0.5294	0.40363
				0.8955	0.21667						0.5859	0.48264
				0.6931	0.51777						0.6904	0.52328
				0.5382	0.51958						0.6001	0.51319
				0.2738	0.38266						0.5723	0.53232
				0.5423	0.52392						0.5157	0.48716
				0.608	0.51955						0.6764	0.41168
				0.49	0.45493						0.7331	0.47696
				0.6459	0.38718						0.7692	0.4492
				0.5523	0.48364						0.9395	0.45192
				0.3424	0.51904						0.6253	0.50219
				0.4263	0.45147						0.8215	0.58749
				0.4783	0.46141						0.8156	0.40026
				0.4485	0.46359						0.7248	0.36534
				0.3423	0.42957						0.6508	0.51069
				0.2357	0.40854						0.4792	0.42152
				0.3286	0.36334						0.7375	0.58523
				0.6295	0.31085						0.3144	0.40343
				0.4349	0.36996						0.6469	0.42949
				0.423	0.41404						0.477	0.39557
				0.4853	0.46667						0.5935	0.5254
				0.3148	0.47141						0.6225	0.51013
				0.5821	0.43711						0.6746	0.44284
				0.5682	0.38911						0.6642	0.61352
				0.5511	0.45537						0.6115	0.50879
				0.7107	0.35012						0.5874	0.5628
				0.4178	0.42872						0.6864	0.53094
				0.5741	0.36856						0.7277	0.60667
				0.6412	0.47655						0.5093	0.34249
				0.4904	0.38985						0.6029	0.58553
				0.499	0.48404						0.7073	0.52548
				0.4925	0.4049						0.5486	0.45099
				0.4969	0.41244						0.7188	0.51211
				0.3242	0.43339						0.6449	0.47861
				0.6149	0.49217						0.478	0.53753
				0.4929	0.49446						0.5835	0.5008
				0.558	0.40666						0.7157	0.51537
				0.3794	0.45857						0.5529	0.47744
				0.6593	0.45879						0.6562	0.52037
				0.3875	0.43972						0.6847	0.51828
				0.6184	0.44462						0.7065	0.45595
				0.508	0.36923						0.5657	0.52043
				0.6724	0.43438						0.7186	0.55036
				0.5643	0.36937						0.612	0.54464
				0.5609	0.39591						0.8122	0.50756
				0.6582	0.40595						0.3803	0.48564
				0.5857	0.36848						0.5699	0.57312
				0.5908	0.43912						0.6574	0.61832
				0.5329	0.39386						0.8364	0.54033
				0.6558	0.47521						0.7544	0.54824
				0.695	0.43416						0.5723	0.51262
				0.7553	0.35839						0.6473	0.52983
				0.666	0.48628						0.7039	0.53097
				0.6721	0.4465						0.5087	0.49445
				0.611	0.4576						0.5731	0.503
				0.5166	0.64706						0.6206	0.55207
				0.5528	0.54586						0.5452	0.40355
				0.4629	0.55049						0.5993	0.45993
				0.5163	0.53231						0.5399	0.50794
				0.3925	0.58058						0.6567	0.58913
				0.5556	0.54615						0.6131	0.50696
				0.6466	0.59416						0.5563	0.48992
				0.4689	0.55463						0.5187	0.44317
				0.6023	0.54495						0.6009	0.49189
				0.4091	0.4981						0.5117	0.58428
				0.6182	0.52762						0.6863	0.53418
				0.5162	0.51295						0.6429	0.63048
				0.5717	0.59481						0.6252	0.52974
				0.5372	0.48741						0.6993	0.58324
				0.6315	0.49744						0.5297	0.55461
				0.5537	0.5615						0.8596	0.59056
				0.3893	0.58513						0.7361	0.55619
				0.666	0.53631						0.6625	0.61151
				0.6926	0.52837						0.6443	0.53954
				0.6408	0.58252						0.5634	0.46791
				0.6854	0.50544						0.6721	0.5835
				0.5578	0.61561						0.692	0.48702
				0.4102	0.54074						0.7047	0.51149
				0.7532	0.53465						0.6042	0.52382
				0.6278	0.54606						0.706	0.45607
				0.5156	0.5726						0.5357	0.47094
				0.6157	0.58709						0.5673	0.4651
				0.6497	0.53247						0.5717	0.533
				0.5138	0.61978						0.7568	0.51332
				0.6954	0.56464						0.8026	0.50012
				0.5748	0.57218						0.5143	0.35297
				0.4733	0.47651						0.6016	0.54328
				0.6692	0.57744						0.3855	0.52024
				0.4366	0.63507						0.76	0.58166
				0.5382	0.5444						0.6294	0.46205
				0.4695	0.57951						0.5145	0.58489
				0.5631	0.49876						0.5822	0.5176
				0.4523	0.52664						0.6959	0.56874
				0.4627	0.54951						0.5534	0.52275
				0.604	0.55281						0.5692	0.66308
				0.7397	0.52152						0.5939	0.64715
				0.6359	0.55523						0.5427	0.64872
				0.462	0.5266						0.6216	0.53668
				0.6856	0.50292						0.7956	0.57411
				0.7089	0.60787						0.7358	0.48725
				0.5117	0.58264						0.6751	0.58073
				0.6463	0.53359						0.6146	0.53089
				0.5387	0.60552						0.4561	0.51923
				0.5722	0.56001						0.6384	0.48753
				0.4078	0.63346						0.5651	0.60911
				0.5825	0.60655						0.618	0.59604
				0.6496	0.62638						0.6345	0.60244
				0.6816	0.51886						0.6254	0.50127
				0.4627	0.59168						0.67	0.56654
				0.6311	0.54809						0.5445	0.53225
				0.6592	0.61323						0.8166	0.48423
				0.6312	0.55115						0.7483	0.62152
				0.7541	0.53196						0.5175	0.51641
				0.6508	0.53459						0.6854	0.39397
				0.7807	0.54781						0.5127	0.45461
				0.6268	0.60222						0.4794	0.36481
				0.6806	0.56412						0.3946	0.61334
				0.5668	0.51831						0.4074	0.52159
				0.5696	0.56312						0.3813	0.45859
				0.6279	0.5245						0.6439	0.54143
				0.6216	0.5187						0.4317	0.4557
				0.5553	0.54958						0.5425	0.63022
				0.6068	0.61099						0.6234	0.4847
				0.4358	0.56866						0.6774	0.58279
				0.5783	0.58376						0.6251	0.51672
				0.792	0.50331						0.7393	0.45251
				0.5091	0.52401						0.6111	0.55117
				0.6336	0.61721						0.6254	0.58712
				0.6113	0.54566						0.6871	0.47911
				0.7143	0.57104						0.4755	0.47883
				0.6797	0.5963						0.6907	0.54674
				0.645	0.56589						0.8182	0.46527
				0.6239	0.51684						0.5015	0.60235
				0.6993	0.54398						0.713	0.57247
				0.5884	0.59242						0.8324	0.93764
				0.7092	0.58212						-0.1793	0.90229
				0.7661	0.54758						0.1486	0.55463
				0.6822	0.54147						0.61	0.54248
				0.6348	0.60245						0.6761	0.61576
				0.5588	0.53586						0.7854	0.50773
				0.5906	0.60975						0.4794	0.51178
				0.5652	0.53405						0.3955	0.4813
				0.7334	0.58546						0.5276	0.59492
				0.5853	0.54621						0.7495	0.57568
				0.5624	0.57569						0.8625	0.5643
				0.6961	0.51394						0.5531	0.52989
				0.6932	0.54484						0.653	0.43122
				0.5907	0.60932						0.5845	0.58013
				0.615	0.61414						0.6242	0.45995
				0.4394	0.59846						0.4428	0.51883
				0.5266	0.57079						0.5817	0.62296
				0.5314	0.58438						0.6684	0.67394
				0.6398	0.55429						0.6365	0.58094
				0.5688	0.59418						0.7461	0.54779
				0.6255	0.57478						0.5854	0.52591
				0.5811	0.58923						0.7929	0.51122
				0.5667	0.60848						0.6038	0.54357
				0.5838	0.62113						0.601	0.64423
				0.7371	0.60982						0.6348	0.54442
				0.6756	0.54928						0.8475	0.58194
				0.679	0.56287						0.4895	0.49975
				0.6282	0.51622						0.6318	0.54944
				0.5908	0.54518						0.5696	0.56293
				0.6404	0.52999						0.6974	0.58766
				0.6079	0.4807						0.6146	0.60607
				0.6343	0.55349						0.4527	0.53056
				0.6449	0.52145						0.6123	0.59233
				0.519	0.56475						0.7299	0.52366
				0.6609	0.50991						0.6228	0.53424
				0.4997	0.49231						0.8935	0.56885
				0.6418	0.52884						0.6738	0.56826
				0.6439	0.60309						0.6729	0.65787
				0.4789	0.53984						0.544	0.57133
				0.6034	0.56608						0.4673	0.58576
				0.6603	0.5124						0.4971	0.60317
				0.537	0.51142						3.1649	0.01438
				0.5339	0.61516						0.6564	0.64928
				0.5564	0.53873						0.5239	0.64371
				0.5507	0.51794						0.6397	0.56878
				0.6364	0.56109						0.6196	0.56167
				0.7289	0.52662						0.6063	0.58097
				0.7066	0.51589						0.5305	0.6051
				0.547	0.51935						0.6622	0.63422
				0.719	0.52927						0.5216	0.58028
				0.6081	0.53341						0.7529	0.63644
				0.597	0.56501						0.589	0.67124
				0.6515	0.54168						0.6216	0.61771
				0.5838	0.53107						0.5438	0.55491
				0.5725	0.54044						0.7931	0.58931
				0.6207	0.61675						0.6778	0.66943
				0.6602	0.54483						0.715	0.61127
				0.727	0.5175						0.7212	0.61994
				0.8327	0.46244						0.7059	0.67087
				0.6933	0.52738						0.6824	0.63512
				0.5061	0.5245						0.6136	0.57088
				0.5917	0.56383						0.6969	0.52882
				0.5832	0.58452						0.6959	0.5496
				0.5871	0.57723						0.8336	0.55942
				0.7433	0.54769						0.6116	0.58362
				0.7697	0.51297						0.487	0.52392
				0.547	0.54664						0.6644	0.60219
				0.6841	0.56469						0.5925	0.58336
				0.6157	0.52033						0.6892	0.57789
				0.6754	0.53512						0.6677	0.55042
				0.5982	0.62135						0.6395	0.56703
				0.5387	0.33089						0.6378	0.5933
				0.4899	0.36193						0.5744	0.60945
				0.5076	0.3573						0.7876	0.51581
				0.4806	0.40276						0.6861	0.56069
				0.5419	0.33889						0.4988	0.46739
				0.5062	0.35924						0.7254	0.46463
				0.5574	0.45026						0.575	0.56093
				0.4858	0.42728						0.7774	0.54312
				0.5123	0.4493						0.6561	0.57686
				0.5298	0.36099						0.7491	0.64515
				0.5073	0.38376						0.2869	0.46016
				0.3793	0.30117						0.315	0.51006
				0.3724	0.34051						0.0192	0.32958
				0.523	0.35477						0.45	0.49653
				0.4877	0.34376						0.2274	0.42858
				0.4343	0.37147						0.327	0.40221
				0.4927	0.36699						0.3296	0.41066
				0.488	0.30712						0.29	0.3914
				0.5232	0.33352						0.2938	0.46603
				0.5736	0.3557						0.4282	0.43441
				0.6159	0.38012						0.4149	0.4814
				0.5992	0.3464						0.4557	0.38874
				0.5071	0.31344						0.4759	0.5214
				0.6253	0.30896						0.4836	0.53784
				0.5661	0.32208						0.3786	0.45931
				0.4976	0.3709						0.2846	0.43005
				0.4485	0.30568						0.356	0.51537
				0.5281	0.35765						0.5031	0.33701
				0.5121	0.35475						0.4713	0.3925
				0.7198	0.396						0.5383	0.4001
				0.681	0.27445						0.3442	0.50224
				0.5933	0.38101						0.5923	0.33415
				0.7761	0.39473						0.505	0.44816
				0.5342	0.44111						0.5247	0.50914
				0.7444	0.36058						0.433	0.36329
				0.5792	0.37811						0.6132	0.54037
				0.5639	0.29902						0.3552	0.34477
				0.4737	0.23169						0.5446	0.50622
				0.4771	0.35491						0.4915	0.48397
				0.4508	0.30113						0.4516	0.50824
				0.5225	0.34553						0.3473	0.40337
				0.5175	0.3654						0.5049	0.39766
				0.5592	0.41793						0.6342	0.4202
				0.6401	0.35109						0.5227	0.48105
				0.4833	0.34309						0.2716	0.43107
				0.7217	0.29881						0.4597	0.34561
				0.4488	0.34578						0.299	0.51018
				0.5784	0.38117						0.5714	0.42866
				0.5864	0.34122						0.4395	0.53293
				0.6191	0.33813						0.2684	0.47475
				0.6415	0.29711						0.4142	0.49223
				0.554	0.34044						0.283	0.35248
				0.602	0.35543						0.3459	0.36684
				0.2885	0.31303						0.4267	0.42048
				0.6981	0.37663						0.5481	0.47702
				0.5896	0.36282						0.3007	0.53215
				0.545	0.38487						0.3401	0.36614
				0.4695	0.37087						0.3694	0.3971
				0.5454	0.27443						0.4428	0.34037
				0.5055	0.32043						0.3517	0.49379
				0.542	0.28691						0.2974	0.38163
				0.543	0.28399						0.4174	0.53787
				0.594	0.4195						0.4905	0.62057
				0.5295	0.33974						0.3301	0.45356
				0.5558	0.35301						0.6001	0.5566
				0.5099	0.32026						0.4831	0.34508
				0.3927	0.34904						0.5648	0.42794
				0.5439	0.26862						0.5854	0.44829
				0.5755	0.31792						0.4208	0.46601
				0.4684	0.29766						0.5141	0.36077
				0.6322	0.40203						0.5476	0.37332
				0.608	0.24098						0.3666	0.40971
				0.6543	0.40709						0.4	0.32317
				0.5778	0.35254						0.5392	0.38521
				0.6202	0.38989						0.3218	0.42692
				0.5949	0.34103						0.5225	0.47976
				0.4169	0.31708						0.4768	0.38911
				0.4751	0.30938						0.5412	0.4713
				0.5551	0.33692						0.5351	0.40376
				0.6664	0.28596						0.4077	0.54847
				0.5796	0.41161						0.3128	0.62027
				0.5459	0.32658						0.6174	0.6441
				0.5416	0.34534						0.324	0.47392
				0.5522	0.3424						0.4104	0.50299
				0.5389	0.33856						0.2341	0.36276
				0.5924	0.31308						0.1521	0.43027
				0.5527	0.33227						0.4915	0.4114
				0.6471	0.22585						0.5908	0.33231
				0.583	0.29846						0.2831	0.40139
				0.347	0.2512						0.5335	0.37284
				0.6063	0.3617						0.4726	0.5855
				0.6243	0.31326						0.2287	0.39285
				0.65	0.29175						0.5879	0.45182
				0.6808	0.2602						0.7189	0.44222
				0.5988	0.42567						0.6143	0.35195
				0.4372	0.29591						0.3311	0.43278
				0.448	0.44795						0.2694	0.47873
				0.8037	0.32071						0.5987	0.43489
				0.6338	0.34206						0.4587	0.49537
				0.6666	0.35418						0.437	0.43124
				0.4493	0.26668						0.4051	0.33931
				0.6353	0.26497						0.5086	0.4631
				0.5195	0.41624						0.5963	0.32835
				0.6572	0.39776						0.504	0.39346
				0.5613	0.28385						0.4465	0.38136
				0.5618	0.34345						0.5148	0.39376
				0.3665	0.30492						0.6149	0.35448
				0.5993	0.30595						0.2561	0.471
				0.5582	0.3694						0.3815	0.53314
				0.55	0.34228						0.4985	0.35553
				0.6324	0.39734						0.5419	0.48234
				0.6104	0.3886						0.5484	0.43604
				0.6639	0.3446						0.5249	0.44725
				0.6143	0.3921						0.5003	0.41014
				0.6068	0.2639						0.7303	0.40589
				0.4622	0.30369						0.3734	0.44637
				0.6433	0.36849						0.3344	0.39626
				0.5225	0.30901						0.4748	0.3932
				0.5215	0.34671						0.3999	0.50647
				0.4452	0.33784						0.4083	0.35182
				0.5145	0.32596						0.646	0.38154
				0.4002	0.38125						0.3553	0.34415
				0.5005	0.35145						0.424	0.45883
				0.4541	0.32018						0.5844	0.47252
				0.6865	0.3785						0.5052	0.46834
				0.4816	0.36962						0.6135	0.4131
				0.4779	0.38826						0.4017	0.45712
				0.3791	0.37245						0.6415	0.50287
				0.5668	0.36169						0.3881	0.52049
				0.4463	0.3134						0.547	0.42452
				0.3576	0.31813						0.4789	0.5432
				0.4492	0.22901						0.5121	0.50963
				0.6049	0.28921						0.4343	0.47379
				0.3522	0.26023						0.3563	0.49967
				0.5043	0.35188						0.4125	0.55505
				0.3237	0.24141						0.487	0.42391
				0.5514	0.25167						0.2738	0.47446
				0.2804	0.2263						0.6121	0.54766
				0.4778	0.26766						0.5061	0.57949
				0.5113	0.26918						0.3152	0.42682
				0.491	0.28653						0.2857	0.4083
				0.431	0.27099						0.3533	0.40276
				0.632	0.28354						0.3737	0.51313
				0.4029	0.23527						0.3695	0.52928
				0.4157	0.26572						0.3472	0.41453
				0.4571	0.28791						0.5407	0.4019
				0.5214	0.25074						0.6514	0.42881
				0.5934	0.2566						0.6767	0.33571
				0.2717	0.31556						0.3648	0.44303
				0.4961	0.30104						0.5093	0.49969
				0.4178	0.26453						0.4735	0.61505
				0.3395	0.25721						0.562	0.45575
				0.5675	0.25914						0.5256	0.52754
				0.4259	0.26205						0.5027	0.52109
				0.5486	0.28642						0.6406	0.4998
				0.481	0.28351						0.5302	0.53736
				0.486	0.27941						0.4474	0.49076
				0.6065	0.22905						0.4584	0.54455
				0.4795	0.27412						0.3742	0.42818
				0.4493	0.2586						0.5418	0.48055
				0.517	0.32168						0.6325	0.52289
				0.4428	0.35361						0.6713	0.52265
				0.501	0.40326						0.5619	0.45108
				0.4418	0.42672						0.4098	0.34685
				0.4494	0.36273						0.4338	0.38405
				0.6199	0.36927						0.476	0.39046
				0.334	0.37632						0.6155	0.5053
				0.5468	0.41532						0.4116	0.44726
				0.4227	0.30799						0.6001	0.42523
				0.3109	0.34606						0.3515	0.46924
				0.3832	0.37286						0.5153	0.44993
				0.4046	0.37658						0.4641	0.55306
				0.5995	0.37479						0.6313	0.44937
				0.4405	0.29934						0.5849	0.38445
				0.5235	0.35064						0.4887	0.59213
				0.323	0.30539						0.4823	0.42411
				0.6412	0.36206						0.4768	0.57127
				0.5624	0.4148						0.5716	0.43596
				0.5416	0.27946						0.3869	0.55139
				0.4716	0.33328						0.3735	0.53215
				0.436	0.39362						0.6083	0.4184
				0.4905	0.35691						0.4716	0.49586
				0.4409	0.38451						0.4814	0.59193
				0.5433	0.33261						0.463	0.52405
				0.2348	0.29794						0.6443	0.47206
				0.5082	0.37611						0.6058	0.55998
				0.4006	0.42749						0.6066	0.47581
				0.3419	0.25955						0.4826	0.55803
				0.5335	0.41818						0.4791	0.5893
				0.5451	0.32076						0.4779	0.41261
				0.4332	0.3986						0.6368	0.49189
				0.4535	0.41569						0.6822	0.51738
				0.5582	0.43782						0.4118	0.42562
				0.4833	0.31215						0.5362	0.52042
				0.5422	0.37955						0.4582	0.5271
				0.4473	0.4752						0.5504	0.41595
				0.7779	0.32212						0.5185	0.48402
				0.364	0.38209						0.3875	0.28284
				0.4986	0.47215						0.7209	0.47627
				0.3828	0.37305						0.4544	0.52844
				0.478	0.35545						0.3554	0.47442
				0.5232	0.33498						0.4503	0.48258
				0.4631	0.44833						0.5888	0.44116
				0.5673	0.26155						0.4976	0.53482
				0.4564	0.37204						0.3764	0.4566
				0.6523	0.40755						0.2044	0.32678
				0.4449	0.3733						0.4685	0.38972
				0.4713	0.32212						0.2655	0.44238
				0.3462	0.3237						0.3615	0.51545
				0.4756	0.38039						0.4413	0.53624
				0.2483	0.3567						0.3422	0.46014
				0.5187	0.38487						0.517	0.45594
				0.4226	0.33519						0.5155	0.56618
				0.6648	0.36217						0.5034	0.55046
				0.5436	0.35923						0.525	0.39411
				0.5653	0.3088						0.3471	0.28294
				0.6273	0.29999						0.418	0.43227
				0.4572	0.40001						0.4942	0.45391
				0.2423	0.28032						0.5344	0.61237
				0.5136	0.32195						0.5229	0.45293
				0.498	0.42355						0.3552	0.48064
				0.573	0.44566						0.0484	0.33666
				0.6039	0.34073						0.3417	0.47794
				0.7598	0.38717						0.4923	0.58441
				0.4421	0.38438						0.5273	0.5044
				0.539	0.32872						0.3687	0.59222
				0.4444	0.33403						0.5715	0.43821
				0.4174	0.39139						0.509	0.45122
				0.376	0.50258						0.5426	0.54681
				0.469	0.34052						0.3643	0.55258
				0.3241	0.35735						0.626	0.51939
				0.2024	0.36616						0.3865	0.46967
				0.461	0.30597						0.2559	0.50694
				0.4822	0.41984						0.2943	0.4458
				0.5633	0.40026						0.5421	0.56076
				0.3945	0.33717						0.5259	0.51944
				0.5292	0.32782						0.6019	0.52422
				0.4382	0.39077						0.5502	0.53682
				0.6161	0.40423						0.4952	0.55722
				0.3567	0.32851						0.3425	0.53204
				0.5255	0.43672						0.3704	0.52054
				0.5375	0.32489						0.118	0.55629
				0.5815	0.43416						0.3949	0.49363
				0.5059	0.62791						0.38	0.43445
				0.4715	0.46234						0.4501	0.45073
				0.3877	0.52731						0.5243	0.49067
				0.4967	0.45672						0.559	0.55267
				0.4216	0.41709						0.5002	0.4934
				0.5302	0.46025						0.6039	0.34818
				0.3923	0.5139						0.5804	0.52879
				0.4321	0.51129						0.4857	0.53381
				0.4974	0.42113						0.6211	0.46789
				0.5999	0.46852						0.5207	0.49785
				0.441	0.45596						0.4926	0.46873
				0.4774	0.48521						0.541	0.49288
				0.6154	0.5603						0.6623	0.52725
				0.5189	0.54015						0.5907	0.48089
				0.5156	0.492						0.4504	0.51228
				0.4479	0.51716						0.4472	0.51858
				0.5559	0.53915						0.4746	0.42927
				0.4209	0.52945						0.4402	0.53019
				0.445	0.51563						0.6017	0.56492
				0.536	0.50783						0.6121	0.477
				0.5364	0.56966						0.6432	0.44994
				0.685	0.57162						0.8094	0.43406
				0.4355	0.55546						0.4056	0.46879
				0.3283	0.44831						0.2913	0.44821
				0.6978	0.50435						0.4454	0.57427
				0.5638	0.51234						0.6007	0.63103
				0.5237	0.6606						0.4756	0.52449
				0.5657	0.50723						0.3126	0.54275
				0.4548	0.57884						0.5088	0.45872
				0.4659	0.60292						0.3302	0.48119
				0.5435	0.59846						0.4595	0.5123
				0.4326	0.58409						0.4884	0.40043
				0.5206	0.53718						0.5108	0.54549
				0.3932	0.5138						0.042	0.66854
				0.4388	0.64583						0.4727	0.53123
				0.4916	0.56205						0.4125	0.54571
				0.5549	0.57842						0.5396	0.60467
				0.4793	0.61801						0.4752	0.64519
				0.5375	0.65343						0.4613	0.50784
				0.5095	0.50723						0.5245	0.59114
				0.6168	0.55268						0.2539	0.59623
				0.5675	0.54536						0.4682	0.55537
				0.5521	0.54233						0.4195	0.62462
				0.5348	0.55772						0.4285	0.54682
				0.504	0.53876						0.5012	0.58037
				0.6184	0.63408						0.2812	0.47528
				0.535	0.5395						0.6376	0.47214
				0.5277	0.57763						0.6005	0.45428
				0.5496	0.50898						-0.0311	0.50473
				0.6256	0.442						0.6864	0.53591
				0.6822	0.4617						0.5426	0.4467
				0.4705	0.45845						0.1747	0.37662
				0.5588	0.4253						0.3548	0.55333
				0.5523	0.48095						0.5112	0.46027
				0.5714	0.47013						0.4002	0.46347
				0.7787	0.45253						0.4864	0.52292
				0.7311	0.45614						0.4562	0.4526
				0.657	0.49181						0.3345	0.46584
				0.6644	0.44442						0.3801	0.54878
				0.6272	0.41886						0.5646	0.47478
				0.6365	0.43329						0.4233	0.52051
				0.5976	0.41764						0.5323	0.4968
				0.6554	0.46886						0.5658	0.51748
				0.6388	0.44111						0.5311	0.51396
				0.521	0.47295						0.7798	0.49091
				0.5705	0.44936						0.6839	0.52593
				0.653	0.40381						0.5964	0.4961
				0.672	0.41238						0.659	0.52766
				0.5413	0.42119						0.4141	0.45202
				0.5838	0.41799						0.482	0.46431
				0.5532	0.4283						0.4455	0.57159
				0.6295	0.44577						0.6779	0.44204
				0.2716	0.42844						0.4505	0.52406
				0.4115	0.32573						0.5773	0.34845
				0.4034	0.28622						0.4879	0.4024
				0.4961	0.33435						0.4125	0.49194
				0.1527	0.3605						0.4616	0.48969
				0.3401	0.39627						0.651	0.41565
				0.2756	0.37786						0.4582	0.51691
				0.2615	0.41124						0.5827	0.41785
				0.4956	0.52108						0.6066	0.4239
				0.5804	0.54497						0.4397	0.56584
				0.5468	0.38069						0.5116	0.53061
				0.6299	0.34689						0.5621	0.45726
				0.5862	0.49363						0.4904	0.53761
				0.4561	0.33933						0.564	0.52474
				0.6838	0.45906						0.3938	0.59212
				0.4707	0.469						0.5297	0.5789
				0.4941	0.39						0.7008	0.47921
				0.4549	0.40557						0.5136	0.59603
				0.6933	0.38737						0.6636	0.57947
				0.4958	0.38799						0.5225	0.52017
				0.5326	0.39119						0.6012	0.51283
				0.5917	0.39364						0.514	0.56757
				0.4547	0.44952						0.5084	0.49055
				0.6147	0.42623						0.3928	0.5507
				0.604	0.46711						0.3913	0.60486
				0.5271	0.42687						0.6923	0.51463
				0.5076	0.4434						0.6203	0.50684
				0.5355	0.46778						0.5593	0.44476
				0.4927	0.43839						0.3319	0.58034
				0.5043	0.41405						0.4242	0.73635
				0.5761	0.39909						0.4306	0.40949
				0.5203	0.50653						0.4683	0.47965
				0.737	0.4421						0.7312	0.48525
				0.638	0.5104						0.1648	0.37169
				0.6013	0.46069						0.1444	0.62611
				0.5504	0.43836						0.5257	0.4055
				0.3405	0.49139						0.5713	0.504
				0.565	0.48368						0.2929	0.43203
				0.6065	0.46516						0.2857	0.56728
				0.573	0.48586						0.3382	0.4921
				0.5211	0.53996						0.3893	0.61667
				0.582	0.53417						0.1293	0.48314
				0.3215	0.47277						0.3316	0.48374
				0.626	0.44486						0.6305	0.55485
				0.5028	0.49146						0.6468	0.69373
				0.5845	0.42851						0.5533	0.52079
				0.5653	0.44539						0.5828	0.36891
				0.4566	0.50419						0.6422	0.50783
				0.6015	0.52565						0.3466	0.47919
				0.5848	0.54064						0.0358	0.52268
				0.5565	0.52525						0.5219	0.74659
				0.4863	0.51233						0.3429	0.71045
				0.4961	0.48066						0.5802	0.49937
				0.455	0.55313						0.5752	0.49303
				0.3794	0.4145						0.2688	0.50724
				0.4345	0.5706						0.3897	0.50907
				0.6458	0.53438						0.221	0.59316
				0.5166	0.48775						0.5071	0.53365
				0.3278	0.55302						0.4998	0.52673
				0.3391	0.54818						0.7373	0.71727
				0.3921	0.52228						0.1805	0.50137
				0.4868	0.4852						0.6407	0.55206
				0.3082	0.53652						0.1032	0.34927
				0.541	0.52672						0.7098	0.4152
				0.4224	0.56963						0.3216	0.3759
				0.3636	0.55935						0.5769	0.50388
				0.6052	0.56521						0.1384	0.38122
				0.4384	0.61877						0.3454	0.48634
				0.4706	0.52644						0.2096	0.50909
				0.5313	0.52902						0.4861	0.47399
				0.4562	0.57485						0.4578	0.46634
				0.394	0.60664						0.8726	0.51614
				0.3881	0.56477						0.7919	0.51376
				0.4125	0.53155						0.4671	0.36787
				0.4257	0.48717						0.6175	0.64168
				0.3673	0.52952						0.3513	0.51873
				0.4251	0.50973						0.429	0.32513
				0.4558	0.4256						0.3764	0.48783
				0.539	0.50491						0.6258	0.45333
				0.4302	0.60041						0.5113	0.54665
				0.454	0.56397						0.6409	0.47422
				0.4515	0.49173						0.5653	0.47974
				0.3871	0.60209						0.3793	0.60012
				0.5154	0.54138						0.419	0.47235
				0.4172	0.54001						0.5014	0.57081
				0.4953	0.52607						0.6184	0.56167
				0.4935	0.55094						0.5019	0.51739
				0.481	0.53589						0.6417	0.64461
				0.3072	0.49951						0.9142	0.59752
				0.3622	0.57172						0.3997	0.69912
				0.4499	0.5227						0.6468	0.23715
				0.4197	0.48664						0.4151	0.36011
				0.5766	0.49507						0.707	0.39648
				0.2561	0.50884						0.6896	0.41539
				0.3241	0.58562						0.183	0.38493
				0.533	0.55216						0.3426	0.63427
				0.561	0.52896						0.2155	0.37759
				0.5066	0.54199						0.4684	0.47475
				0.4329	0.52103						0.0905	0.33005
				0.3986	0.53339						0.5787	0.44641
				0.3848	0.52816						0.0781	0.40646
				0.2841	0.48802						0.5389	0.46223
				0.3582	0.49221						0.2396	0.50758
				0.5108	0.57122						0.3877	0.48391
				0.3679	0.54113						0.2482	0.50533
				0.5092	0.51212						0.1577	0.46589
				0.3352	0.56472						0.1894	0.3499
				0.3818	0.51076						0.4122	0.56865
				0.4005	0.52904						0.4405	0.23988
				0.3815	0.54472						0.4391	0.50305
				0.4579	0.50408						0.2227	0.52923
				0.4665	0.52164						0.4356	0.77378
				0.6136	0.46468						0.4396	0.70337
				0.4896	0.53682						0.3236	0.55609
				0.4755	0.54964						0.3165	0.49078
				0.5455	0.46174						0.0745	0.56482
				0.619	0.56527						0.2277	0.39603
				0.3756	0.44766						0.343	0.49287
				0.5282	0.54174						0.3329	0.77304
				0.499	0.55476						0.2583	1.121
				0.3928	0.48411						0.0306	0.4134
				0.4889	0.54886						0.2755	0.45442
				0.439	0.50893						0.4662	0.4727
				0.5526	0.52958						0.419	0.3414
				0.4818	0.51324						0.3816	0.48705
				0.4171	0.4711						0.2872	0.66829
				0.4389	0.44066						0.2687	0.58898
				0.4363	0.51672						0.3888	0.43212
				0.5392	0.53261						0.4398	0.49812
				0.3245	0.53649						0.5594	0.29499
				0.4581	0.48998						0.5419	0.40106
				0.286	0.55851						0.3142	0.34947
				0.2557	0.5269						0.6853	0.45454
				0.2676	0.55236						0.2706	0.48939
				0.3024	0.48514						0.6104	0.45434
				0.2738	0.56762						0.3197	0.399
				0.4119	0.49801						0.3379	0.55911
				0.2516	0.47556						0.0523	0.40659
				0.4005	0.49575						0.4427	0.38281
				0.3501	0.50279						0.3109	0.45007
				0.2269	0.47234						0.2096	0.44663
				0.3062	0.50612						0.3364	0.41391
				0.2867	0.47322						0.1498	0.5128
				0.3866	0.55994						0.2854	0.54009
				0.3434	0.47706						0.3242	0.65877
				0.2983	0.48557						0.4734	0.55101
				0.2565	0.52752						0.5539	0.46778
				0.3936	0.47915						0.264	0.46947
				0.4178	0.53354						0.3089	0.3383
				0.3344	0.5697						0.6072	0.44116
				0.2717	0.46788						0.2565	0.53483
				0.3402	0.42414						0.381	0.32822
				0.3512	0.49439						0.2761	0.48211
				0.3597	0.56635						0.2778	0.28918
				0.3398	0.49885						0.0353	0.40511
				0.4424	0.48561						0.4177	0.4371
				0.3217	0.4501						0.1867	0.42461
				0.2405	0.56727						0.3694	0.52126
				0.3139	0.51365						0.4053	0.56658
				0.4329	0.48782						0.1437	0.53226
				0.3157	0.54552						0.1538	0.59293
				0.443	0.50584						0.4738	0.44678
				0.3443	0.53264						0.4518	0.53122
				0.244	0.57746						0.6872	0.49226
				0.2371	0.49952						0.3165	0.54655
				0.2165	0.49249						0.2191	0.43323
				0.2608	0.51046						0.3785	0.32964
				0.2523	0.44656						0.1642	0.38696
				0.3689	0.51824						0.2657	0.37439
				0.4433	0.49839						0.392	0.36023
				0.3684	0.46475						0.3035	0.49513
				0.4532	0.53096						0.1707	0.41419
				0.3462	0.49837						0.0972	0.53099
				0.3633	0.46121						0.3751	0.53197
				0.3965	0.52458						0.0864	0.40759
				0.4774	0.52252						0.4477	0.44741
				0.3502	0.49936						0.3508	0.32948
				0.27	0.49716						0.3689	0.56317
				0.3969	0.49978						0.028	0.53247
				0.3245	0.40328						0.2296	0.83308
				0.4458	0.48077						0.2318	0.71018
				0.364	0.54146						0.3701	0.56527
				0.3916	0.53304						0.2341	0.36627
				0.3426	0.49349						0.3433	0.52498
				0.4233	0.56045						0.366	0.44227
				0.4526	0.5391						0.4533	0.73755
				0.5578	0.52187						0.3797	0.4754
				0.3058	0.54677						0.5562	0.47853
				0.3649	0.57523						0.4102	0.42674
				0.4139	0.51846						0.3001	0.60672
				0.2911	0.477						0.1232	0.45472
				0.3854	0.54655						0.2129	0.60522
				0.4273	0.53116						0.4767	0.58224
				0.3966	0.53295						0.4726	0.56075
				0.4239	0.54273						0.3596	0.46635
				0.3994	0.44634						0.3527	0.66588
				0.341	0.46819						0.7049	0.58615
				0.3993	0.48504						0.3899	0.55683
				0.3381	0.50601						0.3808	0.6891
				0.3566	0.44567						0.39	0.49959
				0.3721	0.44773						0.4308	0.42566
				0.3661	0.51578						0.3425	0.40783
				0.3189	0.52679						0.3063	0.59295
				0.3132	0.50856						0.443	0.44887
				0.3869	0.49644						0.3557	0.33564
				0.2761	0.5256						0.0753	0.63002
				0.4273	0.54636						0.1338	0.42665
				0.4494	0.51735						0.3034	0.50288
				0.3069	0.48558						0.1708	0.40756
				0.4151	0.53489						0.333	0.62941
				0.4148	0.46776						0.2637	0.46994
				0.3117	0.54106						0.2229	0.36669
				0.3583	0.49757						0.067	0.49641
				0.4733	0.50864						0.3468	0.63464
				0.4045	0.45413						0.3373	0.30848
				0.3872	0.51712						0.146	0.44154
				0.2995	0.44141						0.0056	0.46556
				0.3926	0.51954						0.4623	0.52477
				0.4164	0.45737						0.327	0.37671
				0.4904	0.46501						0.2883	0.40824
				0.3565	0.51353						0.3587	0.52497
				0.4794	0.49064						0.4066	0.47741
				0.4326	0.49239						0.4237	0.83219
				0.3837	0.48592						0.2251	0.34985
				0.3948	0.47203						0.1928	0.65167
				0.4382	0.51573						0.1031	0.6779
				0.4378	0.49215						0.395	0.49785
				0.4813	0.48527						0.2955	0.34891
				0.3815	0.48531						0.2482	0.49393
				0.3848	0.49764						0.6043	0.48946
				0.4519	0.54089						0.2911	0.61633
				0.4589	0.49108						0.3939	0.58346
				0.5386	0.49952						0.4069	0.49856
				0.4428	0.49374						0.4896	0.81793
				0.37	0.39806						0.4554	0.44707
				0.3148	0.50529						0.4435	0.39923
				0.481	0.44646						0.4526	0.44702
				0.4285	0.48185						0.5088	0.61034
				0.4306	0.47153						0.4898	0.26721
				0.4177	0.55274						0.5241	0.52818
				0.4993	0.52467						0.6322	0.38461
				0.4795	0.49139						0.1076	0.36834
				0.3119	0.52313						0.5152	0.46949
				0.506	0.4554						0.3112	0.3581
				0.4484	0.48495						0.5155	0.3197
				0.375	0.51725						0.0784	0.27464
				0.5516	0.44041						0.3499	0.49678
				0.3206	0.44873						0.1188	0.391
				0.4412	0.49312						0.3209	0.63452
				0.479	0.4693						0.5464	0.71001
				0.4661	0.49596						0.4096	0.37297
				0.3969	0.44561						0.3052	0.27268
				0.5172	0.5393						0.2547	0.4727
				0.4345	0.46458						0.1884	0.38402
				0.2936	0.37472						0.2333	0.40649
				0.4411	0.43605						0.3933	0.51117
				0.4171	0.51678						0.4389	0.3709
				0.4271	0.50904						0.6299	0.35857
				0.3994	0.50426						0.6466	0.57827
				0.4484	0.50412						0.2103	0.434
				0.3716	0.47213						0.514	0.35099
				0.3614	0.45885						0.4176	0.34209
				0.4465	0.53667						0.4355	0.45299
				0.4759	0.48563						0.4274	0.3501
				0.4307	0.49748						0.3354	0.36703
				0.4588	0.47253						0.4447	0.39929
				0.4226	0.52709						0.226	0.35873
				0.4282	0.56475						0.288	0.46449
				0.5	0.4773						0.2176	0.27734
				0.439	0.46424						0.2421	0.21805
				0.355	0.49082						0.3405	0.62196
				0.4008	0.47184						0.2055	0.54652
				0.4073	0.55975						0.5465	0.47688
				0.3739	0.46358						0.3672	0.48843
				0.3902	0.53222						0.5901	0.32283
				0.4308	0.48662						0.6832	0.52713
				0.3793	0.45048						0.4513	0.63047
				0.4227	0.49504						0.3468	0.47259
				0.3775	0.43135						0.031	0.51185
				0.4426	0.47265						0.5416	0.48568
				0.3343	0.48687						0.2863	0.37875
				0.5094	0.48487						0.1764	0.2769
				0.5363	0.4677						0.3445	0.31224
				0.4342	0.47753						0.554	0.45752
				0.4186	0.49092						0.3926	0.43918
				0.3706	0.53474						0.7334	0.31718
				0.4291	0.48382						0.3911	0.39942
				0.3904	0.4607						0.5509	0.45542
				0.3939	0.49431						0.4202	0.35275
				0.402	0.46715						0.6106	0.44259
				0.3711	0.50495						0.4551	0.36991
				0.3956	0.43075						0.3825	0.30405
				0.4848	0.45213						0.262	0.47948
				0.4897	0.47641						0.3236	0.36457
				0.5039	0.42732						0.2774	0.41638
				0.4461	0.46803						0.4906	0.42442
				0.4006	0.45145						0.1867	0.34241
				0.4618	0.46774						0.2904	0.44959
				0.4442	0.56512						0.4306	0.50298
				0.4496	0.48674						0.1091	0.40706
				0.5354	0.48994						0.2177	0.47031
				0.413	0.4881						0.4667	0.5518
				0.4477	0.48451						0.3196	0.41398
				0.4485	0.53189						0.1999	0.33386
				0.5076	0.43046						0.3829	0.46186
				0.424	0.51418						0.2574	0.44591
				0.3794	0.4997						0.1152	0.48629
				0.3838	0.49136						0.3143	0.39019
				0.4592	0.47646						0.0478	0.44992
				0.4669	0.48809						0.2557	0.25295
				0.5109	0.46836						0.4108	0.4353
				0.3809	0.43745						0.4815	0.41093
				0.36	0.49196						0.3796	0.31633
				0.3485	0.47463						0.2952	0.19247
				0.468	0.51058						0.3186	0.36715
				0.5203	0.51571						0.2769	0.31845
				0.4416	0.48736						0.2513	0.35348
				0.3644	0.48321						0.2624	0.36166
				0.3852	0.46429						0.1851	0.45255
				0.4328	0.4927						0.611	0.32449
				0.5159	0.46924						0.2603	0.39125
				0.4163	0.44364						0.6379	0.32441
				0.6578	0.48377						0.2811	0.43273
				0.3984	0.40118						0.3397	0.37667
				0.4834	0.48642						0.1323	0.44224
				0.5122	0.52116						0.3603	0.46032
				0.5043	0.48283						0.3099	0.47843
				0.3808	0.45135						0.1124	0.42131
				0.3855	0.47094						0.4239	0.45286
				0.3975	0.49052						0.1978	0.51293
				0.4376	0.49082						0.1014	0.44507
				0.382	0.5503						0.3131	0.40438
				0.4724	0.53134						0.3974	0.52302
				0.3601	0.43067						0.3714	0.41112
				0.4766	0.4967						0.2087	0.37266
				0.5466	0.46365						0.0044	0.28945
				0.6077	0.50164						0.3742	0.31229
				0.5059	0.54395						0.1378	0.4256
				0.5181	0.51329						0.3459	0.49016
				0.4601	0.47816						0.1266	0.41852
				0.4148	0.44896						0.1112	0.48317
				0.3325	0.53795						0.2858	0.41822
				0.4076	0.4904						0.2943	0.38268
				0.3723	0.48957						0.1251	0.42596
				0.3636	0.47503						0.2508	0.39095
				0.5275	0.5363						0.061	0.25318
				0.3859	0.48201						0.0012	0.28695
				0.4011	0.55515						0.3178	0.30369
				0.4008	0.54052						0.2231	0.45582
				0.3896	0.48109						0.0762	0.3558
				0.4486	0.50771						0.4273	0.41177
				0.3979	0.48153						0.2531	0.26565
				0.5008	0.47191						0.5171	0.42416
				0.4323	0.46622						0.0092	0.37047
				0.4897	0.53907						0.4887	0.28722
				0.488	0.51828						0.0867	0.19992
				0.3339	0.50399						0.2638	0.37173
				0.4531	0.47718						0.1026	0.40165
				0.5292	0.51215						0.3389	0.32102
				0.3972	0.50948						0.3691	0.507
				0.2789	0.48576						0.1432	0.19107
				0.4073	0.47232						0.2309	0.41371
				0.5359	0.47252						0.3829	0.37027
				0.3668	0.47206						0.3131	0.45912
				0.3949	0.43673						0.2212	0.41969
				0.5096	0.50867						0.4936	0.44646
				0.3096	0.42784						0.2026	0.51206
				0.3642	0.51843						0.5303	0.5646
				0.4241	0.45993						0.2321	0.47613
				0.4665	0.46431						0.1302	0.48709
				0.5074	0.48421						0.3311	0.44862
				0.4248	0.50433						0.0489	0.39559
				0.4295	0.50269						0.249	0.42039
				0.3716	0.50304						0.223	0.33626
				0.4712	0.45232						0.297	0.44518
				0.4439	0.50754						0.4087	0.49319
				0.5057	0.53399						0.359	0.31969
				0.4534	0.48401						0.0415	0.36577
				0.4714	0.47787						0.2896	0.45241
				0.3312	0.45791						0.0465	0.21077
				0.5145	0.5037						0.0921	0.40693
				0.4558	0.47112						0.3269	0.47102
				0.4955	0.47035						0.3552	0.35442
				0.4789	0.48573						0.6835	0.50647
				0.488	0.48677						0.3049	0.43642
				0.4565	0.47363						0.3499	0.29203
				0.3704	0.48566						0.4082	0.35439
				0.5338	0.46436						0.0806	0.25556
				0.4958	0.549						0.3352	0.38892
				0.3878	0.46407						0.2516	0.42461
				0.488	0.49938						0.3373	0.44412
				0.4709	0.51491						0.3436	0.43979
				0.387	0.49459						0.41	0.4496
				0.49	0.49088						0.293	0.3354
				0.4298	0.53489						0.1492	0.31525
				0.4981	0.50992						0.4615	0.50191
				0.429	0.52381						0.3744	0.54384
				0.5513	0.49034						0.3518	0.40903
				0.3682	0.44105						0.3661	0.43551
				0.4187	0.54823						0.4375	0.3984
				0.4168	0.43952						0.26	0.28567
				0.628	0.43864						0.1847	0.36636
				0.4659	0.46373						0.158	0.25029
				0.4147	0.48394						0.4607	0.29922
				0.418	0.5287						0.2528	0.30742
				0.4691	0.53171						0.5071	0.35448
				0.3914	0.46744						0.3453	0.27947
				0.3854	0.45677						0.2217	0.27371
				0.4523	0.52363						0.2972	0.34365
				0.3571	0.42112						0.4097	0.45085
				0.4076	0.49142						0.3236	0.49254
				0.4364	0.50243						0.2703	0.42509
				0.402	0.43538						0.2129	0.27134
				0.3838	0.49083						0.4012	0.47747
				0.5	0.45846						0.4814	0.23832
				0.4172	0.49454						0.3356	0.41949
				0.3792	0.50263						0.4703	0.43119
				0.3579	0.48802						0.1751	0.25598
				0.4819	0.46309						0.1872	0.36856
				0.4191	0.48161						0.3647	0.43279
				0.4603	0.51046						0.308	0.35731
				0.4818	0.44908						0.158	0.47041
				0.4784	0.5318						0.2233	0.34926
				0.3044	0.45566						0.1281	0.41803
				0.4488	0.45038						0.0015	0.24569
				0.4634	0.47016						0.1596	0.40079
				0.451	0.40692						0.2226	0.29606
				0.4125	0.511						0.3218	0.35615
				0.4326	0.47						0.2452	0.4018
				0.4434	0.44419						0.3379	0.51543
				0.5068	0.4269						0.2452	0.3152
				0.3304	0.44517						0.0372	0.39173
				0.3978	0.51199						0.0436	0.23857
				0.486	0.49045						0.3448	0.3812
				0.4578	0.51003						0.291	0.43473
				0.4325	0.50133						0.2582	0.52098
				0.3833	0.53219						0.3605	0.54331
				0.5692	0.49091						0.1588	0.40507
				0.4851	0.49299						0.2827	0.26797
				0.4933	0.45992						0.1567	0.35108
				0.4401	0.47069						0.194	0.38389
				0.4883	0.44727						0.3457	0.45277
				0.5659	0.46422						0.5042	0.57257
				0.4661	0.44474						0.3968	0.48402
				0.4546	0.54998						0.6624	0.51551
				0.4873	0.49646						0.475	0.53033
				0.4364	0.4754						0.6682	0.53053
				0.2897	0.48607						0.6546	0.39501
				0.3996	0.46566						0.4734	0.57688
				0.3897	0.4575						0.4895	0.41852
				0.461	0.48123						0.668	0.63482
				0.3655	0.45344						0.5731	0.49357
				0.4703	0.4611						0.6431	0.45787
				0.4117	0.47889						0.5462	0.46323
				0.4402	0.48483						0.5161	0.50879
				0.552	0.50521						0.5435	0.56833
				0.3977	0.47871						0.6867	0.42246
				0.428	0.44625						0.4765	0.51282
				0.5461	0.42806						0.6782	0.45986
				0.3878	0.37344						0.7118	0.55411
				0.3785	0.44831						0.4589	0.50186
				0.5288	0.50327						0.5104	0.44716
				0.5388	0.47765						0.6713	0.40842
				0.5147	0.46918						0.5514	0.44933
				0.4921	0.47242						0.657	0.33931
				0.479	0.444						0.7542	0.37503
				0.4675	0.48249						0.7296	0.56778
				0.4815	0.49173						0.8322	0.41959
				0.5129	0.52606						0.5487	0.4884
				0.4843	0.50858						0.9288	0.47528
				0.3816	0.53004						0.649	0.44533
				0.358	0.48809						0.5819	0.47475
				0.4951	0.48002						0.7699	0.48197
				0.4693	0.49603						0.8061	0.37022
				0.4214	0.4567						0.6958	0.49062
				0.4727	0.49911						0.3792	0.55922
				0.4534	0.53132						0.7079	0.55569
				0.4314	0.48293						0.6812	0.58518
				0.4683	0.45447						0.7704	0.45409
				0.2903	0.45056						0.5324	0.51039
				0.4488	0.45942						0.4186	0.5089
				0.4708	0.45998						0.6713	0.48332
				0.5761	0.51249						0.7898	0.42097
				0.4356	0.44304						0.5639	0.44666
				0.3944	0.47582						0.6135	0.53506
				0.4608	0.50826						0.5259	0.6217
				0.4717	0.42269						0.5878	0.54779
				0.3864	0.4509						0.7085	0.48171
				0.6327	0.55359						0.8012	0.44069
				0.6047	0.52859						0.7301	0.42304
				0.6569	0.60194						0.7089	0.47103
				0.6224	0.55717						0.5745	0.51554
				0.6557	0.58821						0.5115	0.52406
				0.7099	0.66135						0.5609	0.56369
				0.7024	0.65397						0.6556	0.62641
				0.6937	0.64163						0.5773	0.51613
				0.6608	0.60399						0.4798	0.46038
				0.6542	0.59393						0.6524	0.55646
				0.6683	0.61444						0.7925	0.39925
				0.6145	0.54494						0.705	0.47401
				0.6422	0.58436						0.7365	0.48551
				0.6477	0.59506						0.6505	0.53582
				0.5103	0.44177						0.6037	0.50243
				0.5844	0.51833						0.7665	0.58688
				0.782	0.76612						0.7507	0.49317
				0.5432	0.46801						0.5801	0.43382
				0.5512	0.48353						0.6692	0.41846
				0.7178	0.6774						0.65	0.43939
				0.7834	0.75932						0.6951	0.57137
				0.4902	0.41638						0.5991	0.49037
				0.6918	0.64245						0.7079	0.42417
				0.6805	0.63252						0.8087	0.47069
				0.6327	0.56297						0.682	0.46969
				0.5933	0.54135						0.8057	0.5704
				0.6881	0.63585						0.6624	0.5199
				0.6471	0.61621						0.6325	0.5638
				0.604	0.55028						0.4727	0.56227
				0.4414	0.36935						0.5331	0.63685
				0.56	0.49993						0.6005	0.53725
				0.5712	0.51018						0.5052	0.5872
				0.5529	0.48316						0.5639	0.54025
				0.6083	0.55177						0.5603	0.62659
				0.6371	0.5869						0.5776	0.5513
				0.6073	0.54126						0.7027	0.59809
				0.6134	0.54891						0.4895	0.52313
				0.5553	0.48363						0.6423	0.52478
				0.4862	0.41272						0.7671	0.49791
				0.5342	0.46235						0.5996	0.58365
				0.5654	0.49107						0.534	0.57271
				0.5758	0.50018						0.7338	0.57271
				0.6225	0.5744						0.6674	0.62253
				0.6024	0.53586						0.7605	0.51407
				0.5116	0.44675						0.6179	0.54498
				0.6836	0.63377						0.6237	0.5786
				0.5826	0.52085						0.5863	0.51328
				0.645	0.59072						0.5174	0.54987
				0.6191	0.55459						0.5299	0.5914
				0.6209	0.55574						0.6958	0.50483
				0.5252	0.44981						0.673	0.64637
				0.5826	0.50909						0.7724	0.52284
				0.5297	0.46055						0.7197	0.53572
				0.5323	0.45351						0.8224	0.58838
				0.5614	0.49749						0.5509	0.52668
				0.5812	0.50627						0.6346	0.5761
				0.5383	0.47449						0.5935	0.55129
				0.6302	0.56596						0.5696	0.60414
				0.6174	0.55406						0.5868	0.58456
				0.5712	0.50082						0.6733	0.5338
				0.5613	0.50819						0.6556	0.52672
				0.6401	0.58739						0.7505	0.46033
				0.6148	0.56621						0.7136	0.38788
				0.5273	0.4571						0.691	0.52881
				0.5598	0.49438						0.666	0.58492
				0.4341	0.36365						0.822	0.51595
				0.6508	0.6142						0.7505	0.44963
				0.6804	0.62414						0.7418	0.56503
				0.456	0.40632						0.7896	0.60248
				0.4944	0.41857						0.6616	0.52898
				0.7145	0.6757						0.5645	0.59217
				0.4586	0.39151						0.6308	0.6308
				0.6145	0.55668						0.6751	0.47466
				0.5947	0.52639						0.6239	0.51062
				0.6267	0.57607						0.7365	0.5298
				0.4882	0.41816						0.6947	0.49188
				0.6503	0.59656						0.7019	0.58124
				0.5766	0.50826						0.8323	0.49841
				0.5377	0.46721						0.6578	0.50072
				0.532	0.46164						0.7799	0.50343
				0.6632	0.62347						0.8527	0.48469
				0.524	0.45575						0.8048	0.4644
				0.6471	0.58607						0.7125	0.5105
				0.6576	0.59586						0.6597	0.38128
				0.5384	0.47997						0.7659	0.49666
				0.6577	0.60628						0.6861	0.51152
				0.5219	0.45007						0.6947	0.5136
				0.5333	0.45984						0.7939	0.55687
				0.6239	0.57835						0.7627	0.55511
				0.7218	0.69737						0.7674	0.56186
				0.5629	0.49418						0.7401	0.5564
				0.6063	0.55165						0.6873	0.62915
				0.7311	0.69879						0.7383	0.57103
				0.5608	0.48824						0.6101	0.57435
				0.6164	0.55144						0.5616	0.54736
				0.5115	0.43961						0.6485	0.58244
				0.7425	0.70909						0.8494	0.50891
				0.6648	0.61758						0.5694	0.67811
				0.6014	0.54682						0.6506	0.55264
				0.5456	0.47655						0.6146	0.63331
				0.7009	0.65496						0.7888	0.68313
				0.4649	0.3885						0.7831	0.5345
				0.5554	0.48281						0.6682	0.54445
				0.4706	0.40202						0.7091	0.57043
				0.5284	0.45108						0.6943	0.51751
				0.5275	0.46863						0.7223	0.40967
				0.4828	0.43796						0.698	0.50821
				0.5824	0.51565						0.7455	0.57493
				0.4915	0.63431						0.7293	0.56046
				0.4865	0.69015						0.6347	0.49438
				0.4688	0.67439						0.7149	0.66852
				0.5079	0.65089						0.661	0.51429
				0.3828	0.6926						0.6395	0.51146
				0.5443	0.50817						0.506	0.51613
				0.5765	0.67489						0.6105	0.50078
				0.3435	0.6002						0.7028	0.54707
				0.7417	0.50758						0.701	0.61224
				0.5714	0.54182						0.6302	0.58208
				0.5628	0.60901						0.6332	0.54144
				0.3225	0.5686						0.717	0.5742
				0.5273	0.64939						0.502	0.50059
				0.2434	0.5796						0.5352	0.53739
				0.5842	0.51169						0.3443	0.50691
				0.3781	0.53784						0.4723	0.47924
				0.5967	0.57465						0.4983	0.49447
				0.4913	0.53451						0.2681	0.41375
				0.4978	0.57263						0.4928	0.41723
				0.3195	0.52545						0.4157	0.52511
				0.4169	0.65578						0.4573	0.45088
				0.5001	0.57252						0.4687	0.47693
				0.6256	0.47011						0.5285	0.43197
				0.5245	0.57831						0.2836	0.47988
				0.4011	0.56408						0.4542	0.51297
				0.4107	0.4915						0.4816	0.50675
				0.8091	0.54575						0.5142	0.43747
				0.3285	0.60433						0.3001	0.4594
				0.5484	0.66194						0.3345	0.54777
				0.4413	0.54789						0.4065	0.45013
				0.479	0.43675						0.4835	0.51942
				0.5213	0.52067						0.6539	0.51416
				0.554	0.58695						0.2014	0.61475
				0.4476	0.59142						0.4919	0.5705
				0.5249	0.52437						0.5417	0.52317
				0.3215	0.61447						0.3059	0.68702
				0.605	0.65412						0.3585	0.62289
				0.4882	0.5865						0.5038	0.62459
				0.4962	0.64014						0.4678	0.55395
				0.6026	0.64223						0.1993	0.54057
				0.399	0.64153						0.426	0.62441
				0.617	0.61996						0.4984	0.61587
				0.6223	0.58363						0.3057	0.64149
				0.4197	0.63404						0.5382	0.67149
				0.482	0.62492						0.4775	0.58539
				0.1623	0.56487						0.3736	0.49749
				0.4172	0.54384						0.4528	0.62109
				0.723	0.59234						0.6078	0.60776
				0.4745	0.65586						0.3417	0.6983
				0.4402	0.62008						0.1638	0.48962
				0.5244	0.56657						0.2669	0.50716
				0.4188	0.66532						0.413	0.45542
				0.3972	0.62018						0.3916	0.58122
				0.5466	0.58823						0.3579	0.41052
				0.2449	0.58609						0.4858	0.58371
				0.5047	0.57514						0.4754	0.50951
				0.3314	0.59658						0.0627	0.45628
				0.3112	0.61107						0.378	0.5528
				0.4421	0.6876						0.1525	0.49811
				0.5784	0.54545						0.4422	0.56688
				0.414	0.59074						0.3657	0.54208
				0.5199	0.62384						0.4227	0.45935
				0.501	0.64196						0.4531	0.45574
				0.4199	0.61353						0.3671	0.58525
				0.5268	0.62289						0.3512	0.60109
				0.5094	0.6704						0.3495	0.51087
				0.5376	0.60787						0.3829	0.46957
				0.5391	0.58507						0.1936	0.51462
				0.3647	0.60861						0.3593	0.44695
				0.5641	0.62673						0.3024	0.5608
				0.5317	0.64677						0.3603	0.45222
				0.3813	0.69523						0.3809	0.47179
				0.2321	0.49725						0.3971	0.56971
				0.6068	0.65627						0.372	0.51644
				0.4218	0.56948						0.1642	0.40378
				0.3598	0.70284						0.3486	0.31467
				0.4777	0.64847						0.4383	0.45033
				0.5097	0.63904						0.3897	0.55139
				0.2761	0.64301						0.4144	0.45551
				0.621	0.6569						0.248	0.4782
				0.5394	0.50475						0.2564	0.46121
				0.3207	0.58574						0.4221	0.5024
				0.4362	0.72769						0.6563	0.3817
				0.5001	0.6082						0.2697	0.50693
				0.2697	0.66389						0.286	0.44616
				0.4719	0.58476						0.4101	0.53363
				0.6239	0.58853						-0.0397	0.41284
				0.537	0.69187						0.3345	0.53504
				0.5203	0.66574						0.2589	0.58725
				0.5116	0.55855						0.2532	0.44773
				0.2757	0.54259						0.2809	0.28632
				0.3891	0.59444						0.5285	0.50394
				0.2606	0.62937						0.2729	0.45083
				0.3194	0.60879						0.2426	0.45413
				0.5496	0.59113						0.2738	0.42775
				0.3664	0.62669						0.502	0.4382
				0.5333	0.6095						0.2453	0.41498
				0.4788	0.56774						0.494	0.45748
				0.63	0.52854						0.5943	0.47284
				0.3382	0.56641						0.5355	0.35973
				0.4161	0.64335						0.799	0.46565
				0.457	0.57865						0.4678	0.45667
				0.4788	0.63465						0.6876	0.47764
				0.5524	0.72878						0.7044	0.51288
				0.6696	0.62451						0.6543	0.40759
				0.4796	0.70329						0.5974	0.47808
				0.4814	0.74779						0.6179	0.44934
				0.4356	0.6798						0.7468	0.42105
				0.4174	0.5826						0.7434	0.47668
				0.478	0.59672						0.7448	0.49404
				0.4352	0.69256						0.8327	0.53846
				0.4181	0.5352						0.724	0.41533
				0.1819	0.43307						0.7599	0.54242
				0.4664	0.606						0.5884	0.40778
				0.3358	0.62747						0.5648	0.52264
				0.3396	0.62305						0.6181	0.50541
				0.4502	0.54409						0.6965	0.52828
				0.2435	0.55617						0.7149	0.52793
				0.4852	0.65688						0.6618	0.46732
				0.4412	0.58378						0.6541	0.41763
				0.3203	0.5696						0.6767	0.46104
				0.3393	0.67289						0.7136	0.55004
				0.6067	0.57145						0.75	0.45731
				0.7613	0.59261						0.6942	0.45265
				0.7593	0.56378						0.6152	0.56604
				0.441	0.57118						0.64	0.46857
				0.3576	0.50182						0.6871	0.47413
				0.4426	0.56256						0.6858	0.45737
				0.3435	0.87281						0.7462	0.4152
				0.0282	0.61939						0.6186	0.53491
				0.0197	0.71056						0.8376	0.52032
				0.1293	0.71361						0.5623	0.47928
				-0.1067	0.48459						0.6546	0.48433
				0.0813	0.77392						0.7694	0.53108
				-0.1492	0.58453						0.6551	0.5381
				0.0075	0.30637						0.6874	0.53543
				0.1471	0.65459						0.6397	0.48196
				0.363	0.38732						0.6679	0.55196
				0.2568	0.84468						0.5925	0.42934
				0.3752	0.86817						0.7057	0.49819
				0.4439	0.93773						0.6162	0.49603
				0.1259	0.91045						0.6416	0.47752
				0.2254	0.77234						0.7348	0.3816
				0.1977	0.62291						0.7479	0.46644
				0.1188	0.68957						0.7001	0.45234
				0.4011	0.63987						0.6335	0.50239
				0.3225	0.71571						0.5466	0.46087
				0.2521	0.59343						0.5271	0.52954
				-0.0273	0.3813						0.6569	0.45564
				0.1359	0.70463						0.6196	0.55445
				-0.0037	0.40141						0.6728	0.47853
				-0.0429	0.50992						0.732	0.45955
				0.135	0.70519						0.6335	0.48105
				0.276	0.80656						0.6838	0.53826
				0.1333	0.72459						0.4219	0.43592
				0.2459	0.50229						0.7269	0.44439
				0.2356	0.44307						0.7393	0.51053
				-0.0176	0.54204						0.5495	0.5063
				-0.2259	0.72824						0.6484	0.47996
				0.2505	0.74154						0.676	0.51241
				0.4171	0.56411						0.7022	0.46386
				-0.3026	0.36011						0.5931	0.49932
				0.1511	0.7246						0.7492	0.55422
				-0.1482	0.46954						0.7074	0.40149
				-0.1374	0.84521						0.7437	0.5307
				-0.0768	0.6023						0.6386	0.51365
				-0.1278	0.53202						0.6041	0.52027
				0.2096	0.8762						0.6717	0.53795
				0.2112	0.33386						0.6404	0.54023
				0.5731	0.52551						0.6241	0.51649
				0.6827	0.46211						0.6822	0.54146
				0.5324	0.56238						0.6511	0.50003
				0.5509	0.5019						0.7129	0.34625
				0.6861	0.53461						0.6027	0.49037
				0.705	0.65445						0.6693	0.63018
				0.642	0.59571						0.4327	0.67946
				0.7374	0.53056						0.7428	0.55635
				0.7292	0.4863						0.6748	0.44759
				0.6804	0.47973						0.5858	0.57805
				0.6814	0.60717						0.6014	0.56752
				0.6746	0.50614						0.69	0.52736
				0.6879	0.48519						0.7322	0.53044
				0.6684	0.52074						0.8005	0.49801
				0.7145	0.60453						0.7632	0.51301
				0.6776	0.58914						0.5803	0.55776
				0.6252	0.64612						0.8429	0.52767
				0.704	0.63305						0.6547	0.53346
				0.567	0.61647						0.6916	0.41073
				0.5901	0.55866						0.5485	0.49661
				0.7323	0.53007						0.5419	0.51192
				0.6093	0.5003						0.6208	0.54026
				0.6609	0.5526						0.6176	0.56953
				0.7272	0.48885						0.5577	0.56091
				0.6933	0.47328						0.6587	0.49539
				0.6427	0.472						0.6665	0.53216
				0.6527	0.59052						0.7826	0.50632
				0.678	0.55592						0.6604	0.47407
				0.6958	0.50328						0.6753	0.48487
				0.703	0.51653						0.8141	0.47903
				0.6547	0.52232						0.7393	0.55713
				0.6529	0.51162						0.6106	0.46429
				0.6528	0.50711						0.6505	0.54463
				0.7402	0.47264						0.6021	0.55855
				0.6819	0.42125						0.6862	0.50636
				0.6468	0.41511						0.5704	0.50936
				0.6642	0.29297						0.6724	0.56233
				0.6427	0.41838						0.5876	0.55656
				0.6794	0.41182						0.5777	0.4889
				0.6291	0.41431						0.7188	0.4217
				0.6427	0.44387						0.6367	0.57702
				0.6583	0.41153						0.8529	0.57222
				0.6851	0.43397						0.7938	0.43346
				0.5889	0.40166						0.6854	0.46909
				0.623	0.39481						0.5965	0.37879
				0.6263	0.44707						0.6895	0.53726
				0.7261	0.39585						0.7018	0.44599
				0.5992	0.38561						0.6571	0.45695
				0.6327	0.39414						0.7236	0.48775
				0.6188	0.4173						0.6626	0.5083
				0.7457	0.41764						0.6953	0.42538
				0.7258	0.40187						0.6048	0.50932
				0.6134	0.41224						0.7248	0.48768
				0.6805	0.31705						0.5839	0.47202
				0.5946	0.37149						0.7156	0.42252
				0.7448	0.42513						0.7997	0.44629
				0.6992	0.36724						0.5376	0.46425
				0.5836	0.41669						0.6794	0.52477
				0.577	0.4032						0.8104	0.48831
				0.6722	0.34548						0.7024	0.4862
				0.7471	0.31268						0.5306	0.511
				0.7158	0.32791						0.6825	0.50509
				0.679	0.4174						0.5977	0.56314
				0.6306	0.45575						0.705	0.50824
				0.6258	0.40459						0.6052	0.511
				0.4724	0.39278						0.6682	0.54513
				0.5639	0.40604						0.623	0.52814
				0.6808	0.46081						0.7451	0.45786
				0.6545	0.39218						0.7107	0.47741
				0.6505	0.41691						0.6734	0.52771
				0.6555	0.4272						0.7278	0.49751
				0.6933	0.42114						0.7062	0.44696
				0.6494	0.36406						0.6956	0.54237
				0.6548	0.39344						0.7133	0.45405
				0.7325	0.29737						0.6045	0.43326
				0.6727	0.4404						0.697	0.34135
				0.6103	0.32705						0.6916	0.48722
				0.569	0.34549						0.6499	0.47473
				0.6573	0.34272						0.6848	0.37484
				0.7416	0.37993						0.8077	0.46913
				0.6921	0.33141						0.4607	0.42432
				0.7031	0.42537						0.6807	0.44131
				0.5479	0.59473						0.6645	0.4865
				0.6447	0.48325						0.4564	0.44779
				0.6618	0.5395						0.5318	0.3837
				0.7689	0.53604						0.5242	0.31838
				0.7929	0.45839						0.6202	0.43067
				0.6687	0.39614						0.5323	0.38407
				0.6754	0.53267						0.6927	0.48099
				0.6224	0.63438						0.6157	0.43623
				0.6581	0.54922						0.6892	0.42675
				0.7093	0.54058						0.6759	0.43908
				0.8547	0.5391						0.6381	0.47171
				0.7365	0.60301						0.7498	0.45368
				0.7604	0.5572						0.5342	0.43534
				0.6969	0.43448						0.6679	0.43556
				0.5996	0.53883						0.5103	0.41031
				0.6749	0.48634						0.7071	0.43456
				0.509	0.57458						0.7511	0.40769
[truncated: 1,082 more rows]

## Sheet: Figure S6
Supplementary Figure 6
S6B													S6C
HH													HH
trace 1				trace 2				trace 3					FRET efficiency	rel. frequency	stoichiometry	rel. frequency	FRET efficiency	stoichiometry
time [s]	rel. intensity			time [s]	rel. intensity			time [s]	rel. intensity				-0.075	0.55586	-0.075	0.00177	0.1536	0.35919
	DexDem	DexAem	AexAem		DexDem	DexAem	AexAem		DexDem	DexAem	AexAem		-0.025	0.83787	-0.025	0	-0.0031	0.31699
0.2	1	1	1	0.2	1	1	1	0.2	1	1	1		0.025	1	0.025	0	0.1771	0.48074
0.4	0.5413	0.24094	0.83476	0.4	0.68189	0.08948	0.77649	0.4	0.42117	0.17355	0.37899		0.075	0.88011	0.075	0.00355	0.1019	0.65469
0.6	0.57838	0.16293	0.77862	0.6	0.59025	0	0.66356	0.6	0.35737	0.08042	0.35541		0.125	0.55722	0.125	0.00887	-0.025	0.45777
0.8	0.39242	0.16192	0.74593	0.8	0.60788	0.0927	0.77794	0.8	0.42258	0.16938	0.24289		0.175	0.32425	0.175	0.0461	0.0166	0.43834
1	0.51905	0.16045	0.83983	1	0.5055	0.15381	0.62538	1	0.48081	0.1418	0.3052		0.225	0.1485	0.225	0.08511	0.1197	0.50162
1.2	0.53814	0.11406	0.72328	1.2	0.59177	0.10692	0.72865	1.2	0.4315	0.05855	0.52169		0.275	0.08719	0.275	0.14539	0.063	0.3576
1.4	0.5956	0.19379	0.67217	1.4	0.44488	0.08222	0.87763	1.4	0.42139	0.1012	0.55481		0.325	0.05995	0.325	0.34043	-0.052	0.33219
1.6	0.51277	0.19378	0.70527	1.6	0.52342	0.06674	0.70647	1.6	0.43887	0.0745	0.29876		0.375	0.03951	0.375	0.76596	-0.0397	0.37553
1.8	0.48006	0.17215	0.69146	1.8	0.56701	0.09601	0.88501	1.8	0.37471	0.10243	0.32211		0.425	0.03134	0.425	1	-0.195	0.44755
2	0.33131	0.16479	0.6892	2	0.46884	0.15309	0.73339	2	0.49523	0.20567	0.39517		0.475	0.03134	0.475	0.76418	0.063	0.52585
2.2	0.28411	0.13616	0.73029	2.2	0.52719	0.11337	0.87625	2.2	0.4141	0.1158	0.43043		0.525	0.02725	0.525	0.56915	0.0282	0.37578
2.4	0.66837	0.18219	0.72673	2.4	0.44293	0.17869	0.82157	2.4	0.38591	0.15827	0.27523		0.575	0.02044	0.575	0.22695	-0.0183	0.39495
2.6	0.5635	0.19817	0.62267	2.6	0.40578	0.0585	0.61706	2.6	0.45791	0.12273	0.43066		0.625	0.01635	0.625	0.17199	0.2268	0.37349
2.8	0.60521	0.14886	0.61667	2.8	0.55274	0.02254	0.79284	2.8	0.43361	0.1425	0.36766		0.675	0.01362	0.675	0.09752	0.0687	0.43843
3	0.58002	0.16059	0.59957	3	0.52341	0.10164	0.8064	3	0.52231	0.03466	0.36587		0.725	0.01907	0.725	0.11525	0.1845	0.54001
3.2	0.48523	0.19021	0.61034	3.2	0.55548	0.22996	0.92192	3.2	0.51981	0.09235	0.36943		0.775	0.00817	0.775	0.17553	0.1275	0.47748
3.4	0.54736	0.22535	0.68345	3.4	0.5982	0.13664	0.81207	3.4	0.52503	0.11876	0.30407		0.825	0.01226	0.825	0.21277	0.0862	0.50748
3.6	0.59862	0.16924	0.55338	3.6	0.51718	0.10968	0.80713	3.6	0.48101	0.06949	0.16807		0.875	0.01771	0.875	0.28546	0.0714	0.44778
3.8	0.50774	0.20322	0.57813	3.8	0.78534	0.17874	0.77047	3.8	0.49496	0.07689	0.29953		0.925	0.00409	0.925	0.36348	0.0664	0.55183
4	0.52211	0.21432	0.64735	4	0.65496	0.21224	0.74949	4	0.44985	0.10122	0.37398		0.975	0	0.975	0.5266	0.0836	0.49668
4.2	0.459	0.25617	0.72732	4.2	0.58965	0.08006	0.74522	4.2	0.44629	0.10294	0.27432		1.025	0.0109	1.025	0.5	0.0409	0.48344
4.4	0.45418	0.24798	0.66311	4.4	0.57695	0.17075	0.75219	4.4	0.5006	0.02125	0.42513		1.075	0.01907	1.075	0.3422	0.1491	0.41324
4.6	0.42736	0.22945	0.69851	4.6	0.50245	0.12375	0.77434	4.6	0.38258	0.16733	0.63122						0.0337	0.54623
4.8	0.40582	0.2097	0.62877	4.8	0.68816	0.0075	0.86279	4.8	0.4616	0.12438	0.3431						0.0005	0.4831
5	0.43954	0.18757	0.65635	5	0.66825	0.09869	0.60812	5	0.45918	0.08906	0.72455						0.0946	0.39
5.2	0.4767	0.23274	0.63415	5.2	0.63913	0.08787	0.90106	5.2	0.43645	0.19013	0.42853						-0.0553	0.41444
5.4	0.4028	0.21749	0.65072	5.4	0.71348	0.06198	0.78291	5.4	0.40723	0.16967	0.51375						0.0357	0.63992
5.6	0.50503	0.17646	0.65869	5.6	0.69804	0.08126	0.69925	5.6	0.45824	0.12389	0.35569						0.1312	0.45594
5.8	0.49366	0.15832	0.59376	5.8	0.59669	0.09869	0.72126	5.8	0.57103	0.1453	0.40525						0.1164	0.66226
6	0.49196	0.23218	0.72885	6	0.51019	0.02092	0.73542	6	0.5	0.13068	0.43214						-0.0213	0.49807
6.2	0.42016	0.14109	0.63194	6.2	0.53973	0.055	0.77734	6.2	0.50615	0.09191	0.42467						-0.0558	0.47544
6.4	0.41752	0.15026	0.65463	6.4	0.48774	0.18313	0.65427	6.4	0.49385	0.11018	0.44373						0.0327	0.57885
6.6	0.4265	0.16656	0.66161	6.6	0.57325	0.11149	0.70329	6.6	0.46042	0.14287	0.2273						-0.0366	0.57616
6.8	0.49586	0.21181	0.64624	6.8	0.54792	0.07521	0.71938	6.8	0.4745	0.13259	0.42101						0.0373	0.62222
7	0.55647	0.19479	0.71334	7	0.63168	0.23841	0.88781	7	0.42488	0.08113	0.49824						0.134	0.45131
7.2	0.47305	0.16359	0.73723	7.2	0.53751	0.09487	0.71287	7.2	0.43063	0.09049	0.39717						0.0881	0.56094
7.4	0.44385	0.15043	0.83615	7.4	0.55815	0.14162	0.74734	7.4	0.46853	0.13057	0.44296						-0.031	0.53879
7.6	0.45923	0.14489	0.75187	7.6	0.52487	0.01642	0.69554	7.6	0.49033	0.17745	0.4141						0.0486	0.27332
7.8	0.4917	0.17668	0.6476	7.8	0.58152	0.01756	0.76259	7.8	0.50179	0.18878	0.47479						0.1606	0.37178
8	0.40568	0.1413	0.6946	8	0.58752	0.02474	0.7761	8	0.07927	0.08029	0.39684						0.1507	0.41124
8.2	0.47681	0.17549	0.6463	8.2	0.4641	0.12262	0.72139	8.2	0.01105	0.11066	0.47462						0.1242	0.3557
8.4	0.42575	0.15482	0.75908	8.4	0.43833	0.01657	0.71852	8.4	0.02853	0.05933	0.32451						-0.051	1.00952
8.6	0.00801	0.08677	0.71991	8.6	0.52168	0.06755	0.79111	8.6	0.11269	0.0052	0.50799						0.0868	0.83264
8.8	0.03809	0.08404	0.66718	8.8	0.57244	0.1608	0.84161	8.8	0.02471	0.00252	0.36731						-0.0107	0.67368
9	0.03334	0.15017	0.70725	9	0.60236	0.20699	0.68709	9	0.05721	0.04575	0.54163						0.1807	0.97108
9.2	0.07956	0.11598	0.68356	9.2	0.50574	0.2153	0.75085	9.2	0.09174	0.0548	0.40113						0.0631	1.01709
9.4	0.02177	0.09769	0.63544	9.4	0.5073	0.16398	0.87196	9.4	0.03653	0.04735	0.45186						0.061	0.90148
9.6	0.06201	0.21523	0.70263	9.6	0.48465	0.21769	0.69762	9.6	0.05754	0.02146	0.4488						0.094	0.74019
9.8	0.03867	0.13155	0.64322	9.8	0.60809	0.12139	0.65056	9.8	0.09427	0.12196	0.59607						0.0369	1.01507
10	0.02573	0.11581	0.68088	10	0.48729	0.14489	0.67873	10	0.06444	0.06522	0.46185						0.0865	0.86415
10.2	0.02783	0.16224	0.65495	10.2	0.51405	0.11528	0.70921	10.2	0.08534	0.10579	0.54192						0.0928	0.91874
10.4	0.00995	0.12783	0.61344	10.4	0.46216	0.0591	0.69409	10.4	0.09158	0.04419	0.5439						0.1001	0.73126
10.6	0.11629	0.12394	0.68144	10.6	0.53311	0.18024	0.83126	10.6	0.0703	0.07694	0.44317						0.1582	0.94364
10.8	0.08882	0.13086	0.672	10.8	0.58994	0.09504	0.74001	10.8	0.07173	0.04404	0.36762						0.0213	0.77643
11	0.06203	0.07464	0.65466	11	0.49011	0.16058	0.82653	11	0.09286	0.09292	0.35976						0.0085	0.97662
11.2	0.08961	0.08895	0.65739	11.2	0.57637	0.13867	0.72138	11.2	0.08921	0.08411	0.42732						-0.0032	0.67541
11.4	0.06003	0.11085	0.63474	11.4	0.51976	0.16046	0.79196	11.4	0.07044	0.09609	0.51247						0.0444	0.63497
11.6	0.03541	0.12327	0.6325	11.6	0.62759	0.14393	0.7317	11.6	0.16132	0.0405	0.38164						0.1313	0.95309
11.8	0.04327	0.13673	0.66412	11.8	0.54295	0.06072	0.73768	11.8	0.08805	0.0539	0.26874						-0.0833	0.6223
12	0	0.11136	0.66063	12	0.58504	0.13788	0.72484	12	0.14782	0.04521	0.46713						0.1487	0.8933
12.2	0.02078	0.16236	0.65894	12.2	0.56714	0.11774	0.75318	12.2	0.15904	0.08875	0.3596						0.0478	1.05637
12.4	0.07004	0.1058	0.71102	12.4	0.40507	0.07973	0.70585	12.4	0.16066	0.08556	0.33564						0.0277	1.14652
12.6	0.03695	0.13038	0.69204	12.6	0.58967	0.09324	0.68119	12.6	0.1179	0.05788	0.46086						0.0102	1.00712
12.8	0.03963	0.09767	0.67777	12.8	0.53478	0.12844	0.75516	12.8	0.09626	0.06072	0.4034						0.0815	0.74036
13	0.05331	0.10526	0.61208	13	0.52729	0.18888	0.81889	13	0.11029	0.12956	0.38262						-0.0028	0.62365
13.2	0.0703	0.06271	0.6185	13.2	0.55471	0.15989	0.84821	13.2	0.08441	0.08158	0.34812						0.051	0.83326
13.4	0.03736	0.13579	0.66985	13.4	0.32343	0.10016	0.70119	13.4	0.1951	0.09446	0.46077						-0.04	0.95645
13.6	0.03846	0.15324	0.6774	13.6	0.04045	0.11288	0.8716	13.6	0.20336	0.13386	0.45469						-0.1532	0.68954
13.8	0.09922	0.1136	0.61548	13.8	0.09671	0.16783	0.73103	13.8	0.10527	0.02083	0.46515						-0.0306	0.76198
14	0.04997	0.09173	0.67903	14	0.05427	0.09519	0.68251	14	0.06726	0.07717	0.29724						0.0221	1.29758
14.2	0.05579	0.14727	0.65722	14.2	0.06423	0.11836	0.69343	14.2	0.02564	0.05281	0.53055						0.1176	0.78112
14.4	0.04306	0.17255	0.64415	14.4	0.10452	0.10177	0.7531	14.4	0.09373	0.07082	0.41942						0.1165	1.43093
14.6	0.03846	0.14471	0.66435	14.6	0.05785	0.11908	0.71826	14.6	0.0692	0.11618	0.34257						0.0095	0.98971
14.8	0.011	0.08598	0.60798	14.8	0.08024	0.07043	0.76979	14.8	0.01894	0.0755	0.4826						0.0272	1.86216
15	0.03607	0.03651	0.63235	15	0.04045	0.07186	0.74963	15	0.11473	0.06384	0.42616						0.0872	0.65764
15.2	0.02578	0.06502	0.60607	15.2	0.09365	0.16531	0.74386	15.2	0.04581	0.12581	0.40575						-0.0214	0.9623
15.4	0.04936	0.06485	0.65959	15.4	0.03441	0.14366	0.70785	15.4	0.0424	0.07955	0.53732						-0.0814	0.88549
15.6	0.04459	0.08828	0.63493	15.6	0.09675	0.03867	0.81649	15.6	0.05518	0.04358	0.44919						0.0601	1.36633
15.8	0.07164	0.05054	0.62229	15.8	0.07638	0.09653	0.57612	15.8	0.07554	0.12716	0.47864						0.0736	0.92069
16	0.11219	0.05965	0.62273	16	0.02093	0.03331	0.65497	16	0.06508	0.11278	0.59528						-0.0451	0.94909
16.2	0.06015	0.07877	0.61451	16.2	0.10093	0.16309	0.82337	16.2	0.08344	0.0577	0.5926						0.0665	0.64595
16.4	0.11377	0.13396	0.64924	16.4	0.07643	0.14761	0.73555	16.4	0.02214	0.07753	0.39665						-0.0297	1.01524
16.6	0.12649	0.12181	0.65189	16.6	0.09485	0.14054	0.61059	16.6	0.06035	0.07719	0.37861						0.0657	1.04012
16.8	0.12971	0.0666	0.64261	16.8	0.09679	0.1239	0.8135	16.8	0.47782	0.07927	0.41572						-0.0421	0.74998
17	0.06714	0.11341	0.68669	17	0.06396	0.14578	0.71268	17	0.44051	0.13087	0.50597						0.0856	0.89298
17.2	0.06277	0.09154	0.66668	17.2	0.09729	0.16185	0.81031	17.2	0.44376	0.07707	0.41963						0.0031	0.70876
17.4	0.05749	0.1001	0.62291	17.4	0.07239	0.16217	0.85399	17.4	0.47199	0.17177	0.43517						-0.1004	1.11041
17.6	0.10649	0.08435	0.66327	17.6	0.11452	0.10619	0.66324	17.6	0.46712	0.17137	0.41044						-0.0306	1.09909
17.8	0.10002	0.14418	0.70523	17.8	0.08839	0.08702	0.75422	17.8	0.45475	0.17419	0.46302						-0.0634	1.08281
18	0.11316	0.1369	0.68727	18	0.06801	0.17836	0.75569	18	0.43746	0.16696	0.52697						-0.0935	1.4768
18.2	0.0735	0.13533	0.66363	18.2	0.06098	0.06824	0.78498	18.2	0.41357	0.10054	0.32395						-0.0148	1.15506
18.4	0.071	0.06289	0.68067	18.4	0.11476	0.14493	0.82979	18.4	0.39064	0.14527	0.43371						-0.0028	1.70929
18.6	0.05923	0.10515	0.5972	18.6	0.05336	0.08454	0.71173	18.6	0.49201	0.1438	0.39536						0.0434	0.84406
18.8	0.12635	0.09553	0.60062	18.8	0.06502	0.08456	0.68601	18.8	0.37795	0.15528	0.35913						0.1367	0.64388
19	0.10328	0.09904	0.65768	19	0.05277	0.11602	0.71957	19	0.38979	0.10622	0.60631						-0.015	1.01259
19.2	0.0754	0.10726	0.68099	19.2	0.06897	0.14708	0.74725	19.2	0.43323	0.18694	0.45802						0.0451	1.14572
19.4	0.11495	0.10166	0.68674	19.4	0.05605	0.16923	0.68697	19.4	0.45941	0.14848	0.30566						0.1279	0.76474
19.6	0.03867	0.08538	0.68755	19.6	0.06411	0.13127	0.81779	19.6	0.49179	0.14627	0.34818						0.0933	0.84321
19.8	0.11128	0.0766	0.73631	19.8	0.14584	0.13419	0.75146	19.8	0.48764	0.12103	0.28275						0.0691	0.97393
20	0.03018	0.10822	0.72023	20	0.07452	0.12765	0.71197	20	0.36799	0.07277	0.55314						0.0379	0.86812
20.2	0.10105	0.08912	0.69876	20.2	0.07394	0.17436	0.81381	20.2	0.40288	0.13066	0.41255						0.0184	1.21347
20.4	0.062	0.07405	0.70408	20.4	0.05165	0.14454	0.65063	20.4	0.40304	0.15081	0.55507						0.0911	1.13153
20.6	0.11138	0.06887	0.76121	20.6	0.10048	0.04808	0.6828	20.6	0.48329	0.16595	0.37914						0.1049	1.09655
20.8	0.07336	0.07062	0.69113	20.8	0.09081	0.11332	0.64186	20.8	0.51871	0.13572	0.47123						0.0858	0.99206
21	0.08134	0.10348	0.70861	21	0.06347	0.07428	0.78112	21	0.40255	0.11904	0.35717						0.176	1.27116
21.2	0.05797	0.08275	0.75992	21.2	0.07229	0.04271	0.75821	21.2	0.46111	0.11372	0.5734						0.0103	0.863
21.4	0.08435	0.14927	0.71784	21.4	0.09747	0.1594	0.61532	21.4	0.42682	0.12303	0.35315						0.1161	1.63208
21.6	0.15534	0.12052	0.70353	21.6	0.0883	0.00285	0.67532	21.6	0.47692	0.17338	0.45826						0.1859	1.01468
21.8	0.15106	0.16404	0.66697	21.8	0.07721	0.09419	0.62104	21.8	0.41358	0.11895	0.17787						0.0725	1.22977
22	0.14046	0.13594	0.66804	22	0.07418	0.08491	0.7723	22	0.36467	0.11904	0.37793						0.0266	1.25232
22.2	0.10445	0.15456	0.6181	22.2	0.04886	0.11176	0.68332	22.2	0.39421	0.18103	0.43923						0.0052	0.912
22.4	0.11825	0.13379	0.62397	22.4	0.02698	0.05525	0.70627	22.4	0.43877	0.17807	0.21163						0.0425	1.27225
22.6	0.06156	0.15511	0.6313	22.6	0.06909	0.14489	0.77841	22.6	0.41471	0.19269	0.25055						0.1407	2.70591
22.8	0.09638	0.14829	0.65108	22.8	0.09779	0.12182	0.77797	22.8	0.42497	0.08462	0.28117						-0.0405	0.79672
23	0.08147	0.14887	0.66417	23	0.12152	0.1425	0.77831	23	0.47107	0.14903	0.38817						0.0205	0.82748
23.2	0.07119	0.1629	0.6741	23.2	0.09901	0.15822	0.71543	23.2	0.45884	0.13981	0.39467						0.0908	1.04352
23.4	0.04991	0.12668	0.64884	23.4	0.0806	0.1281	0.67649	23.4	0.40187	0.17443	0.43795						0.136	0.70218
23.6	0.04816	0.17903	0.62308	23.6	0.05483	0.10592	0.80726	23.6	0.37152	0.19192	0.26299						0.0878	0.76527
23.8	0.12303	0.11857	0.64966	23.8	0.04203	0.11296	0.65665	23.8	0.41319	0.19448	0.32759						0.0606	0.7952
24	0.05969	0.14283	0.66762	24	0.10252	0.09625	0.79124	24	0.41518	0.12119	0.34413						0.0592	1.10786
24.2	0.07493	0.15316	0.65832	24.2	0.10209	0.12315	0.79445	24.2	0.42319	0.1348	0.38153						0.1129	1.48396
24.4	0.06156	0.15506	0.63412	24.4	0.08042	0.17736	0.75621	24.4	0.41078	0.07615	0.55872						0.0302	1.63459
24.6	0.06858	0.09908	0.59459	24.6	0.03032	0.12133	0.76941	24.6	0.43653	0.14438	0.39669						0.121	0.98945
24.8	0.08111	0.0721	0.62562	24.8	0.11678	0.09791	0.81383	24.8	0.42019	0.16181	0.61383						0.0748	1.16207
25	0.06337	0.02796	0.60813	25	0.08506	0.15243	0.68154	25	0.44332	0.12126	0.43794						0.1599	1.34744
25.2	0.07301	0.0852	0.6455	25.2	0.05066	0.07095	0.74277	25.2	0.43483	0.14216	0.44527						0.0844	1.11648
25.4	0.06721	0.11538	0.67403	25.4	0.04986	0.08686	0.82833	25.4	0.45125	0.15868	0.39026						0.1101	0.91691
25.6	0.08096	0.15596	0.60992	25.6	0.07292	0.15191	0.84317	25.6	0.4133	0.10159	0.40902						0.0391	0.9223
25.8	0.07656	0.12294	0.64267	25.8	0.08942	0.11525	0.79372	25.8	0.43146	0.09868	0.29783						0.0972	1.27973
26	0.06316	0.1169	0.69334	26	0.03534	0.12723	0.72078	26	0.41741	0.08294	0.35796						0.0538	1.00827
26.2	0.05954	0.11453	0.65065	26.2	0.07856	0.10564	0.73928	26.2	0.4029	0.16216	0.53488						0.0419	0.99605
26.4	0.1039	0.1255	0.65264	26.4	0.06483	0.11195	0.79804	26.4	0.46476	0.16579	0.40504						-0.0451	0.89761
26.6	0.0777	0.16551	0.69762	26.6	0.05693	0.11208	0.81994	26.6	0.38897	0.17292	0.53471						-0.073	1.41742
26.8	0.05649	0.12861	0.70313	26.8	0.06938	0.12791	0.75187	26.8	0.41862	0.12932	0.56167						-0.2277	1.06319
27	0.07453	0.16481	0.70568	27	0.05001	0.16161	0.7193	27	0.43889	0.15817	0.49469						0.0019	0.94912
27.2	0.05684	0.06498	0.70555	27.2	0.02077	0.1071	0.76949	27.2	0.46337	0.17151	0.28723						0.0222	0.90111
27.4	0.06639	0.04252	0.63738	27.4	0.07414	0.18178	0.59764	27.4	0.44539	0.11565	0.37221						0.0627	0.85648
27.6	0.06913	0.13866	0.6873	27.6	0.06846	0.1647	0.80579	27.6	0.44122	0.21699	0.29243						-0.0419	0.75201
27.8	0.07663	0.11991	0.65816	27.8	0.06145	0.16989	0.82975	27.8	0.46766	0.14929	0.62429						0.0369	0.82689
28	0.05113	0.11523	0.66692	28	0.11	0.15146	0.71456	28	0.45051	0.17713	0.46221						0.1607	0.91268
28.2	0.03117	0.09117	0.64037	28.2	0.0573	0.13289	0.82092	28.2	0.43922	0.16981	0.62701						0.084	0.74705
28.4	0.04703	0.08337	0.14574	28.4	0.09009	0.15459	0.77745	28.4	0.44661	0.19878	0.41002						0.133	0.80786
28.6	0.04336	0.07168	0.05314	28.6	0.02643	0.18474	0.7485	28.6	0.45779	0.13058	0.27433						0.0568	0.81712
28.8	0.05808	0.05573	0.04755	28.8	0.04441	0.17603	0.76895	28.8	0.45215	0.17416	0.2746						0.0562	0.818
29	0.06555	0.08751	0.03398	29	0.08743	0.11711	0.65223	29	0.47238	0.18903	0.52681						-0.0476	0.90607
29.2	0.07016	0.06056	0.00949	29.2	0.03268	0.07675	0.78047	29.2	0.40403	0.17022	0.52838						0.0431	0.65504
29.4	0.05673	0.0374	0.04817	29.4	0.06034	0.08991	0.68403	29.4	0.40158	0.20684	0.43724						-0.0133	0.62114
29.6	0.09372	0.05022	0.02632	29.6	0.06059	0.09581	0.68025	29.6	0.43235	0.16326	0.63637						0.0328	0.8894
29.8	0.08857	0.05884	0.01699	29.8	0.04502	0.1238	0.81079	29.8	0.4034	0.20286	0.59389						-0.0722	0.76955
30	0.09311	0.11982	0.04939	30	0.09197	0.08417	0.83688	30	0.43051	0.17772	0.49514						0.0793	1.47965
30.2	0.06643	0.06184	0.04235	30.2	0.07318	0.10713	0.80195	30.2	0.40508	0.13466	0.33683						-0.0264	1.05522
30.4	0.08076	0.08412	0.01272	30.4	0.04612	0.07918	0.68678	30.4	0.39467	0.16075	0.42416						-0.0686	0.80612
30.6	0.06077	0.06191	0.04693	30.6	0.02991	0.06473	0.70637	30.6	0.42606	0.15384	0.47467						0.0114	0.7266
30.8	0.08868	0.04179	0.01547	30.8	0.07907	0.16208	0.78523	30.8	0.45805	0.13622	0.53848						0.0485	0.94409
31	0.08335	0.06167	0	31	0.0774	0.16693	0.8207	31	0.40808	0.14257	0.33456						0.0988	1.04368
31.2	0.08473	0.01328	0.02513	31.2	0.08771	0.07923	0.63402	31.2	0.3727	0.15495	0.42555						0.0594	0.88304
31.4	0.05559	0.05081	0.03762	31.4	0.08848	0.04283	0.70649	31.4	0.41449	0.15947	0.52606						0.0655	0.84463
31.6	0.07796	0.05598	0.04009	31.6	0.09328	0.11659	0.77325	31.6	0.44055	0.05951	0.43975						0.1245	0.90045
31.8	0.07994	0.05913	0.06134	31.8	0.06982	0.11203	0.79906	31.8	0.39129	0.07344	0.60851						0.0397	0.67552
32	0.10225	0.10427	0.02483	32	0.08707	0.15974	0.76323	32	0.34889	0.14111	0.37591						-0.0013	1.28649
32.2	0.09252	0.09602	0.04722	32.2	0.07202	0.14152	0.71007	32.2	0.3945	0.13819	0.58589						0.0013	0.88107
32.4	0.03555	0.12707	0.03245	32.4	0.0954	0.10624	0.74992	32.4	0.39099	0.24697	0.57466						0.1681	1.38609
32.6	0.07193	0.1015	0.01582	32.6	0.10454	0.12775	0.80587	32.6	0.39438	0.12797	0.2182						-0.0244	0.77456
32.8	0.09919	0.03977	0.07036	32.8	0.1517	0.08522	0.77809	32.8	0.39383	0.07947	0.70435						-0.063	0.73223
33	0.08256	0.0688	0.03584	33	0.11564	0.10431	0.80391	33	0.42366	0.15719	0.41182						0.1149	0.60611
33.2	0.10613	0.07698	0.04549	33.2	0.08728	0.14297	0.74243	33.2	0.41984	0.14497	0.33524						0.1455	0.62873
33.4	0.10776	0.05955	0.05362	33.4	0.09414	0.14416	0.80335	33.4	0.45212	0.16852	0.38206						0.3827	0.54758
33.6	0.10948	0.11872	0.06548	33.6	0.05618	0.0865	0.74266	33.6	0.41847	0.12572	0.25462						0.1881	0.48486
33.8	0.08982	0.07319	0.04832	33.8	0.09706	0.12231	0.64645	33.8	0.47559	0.08518	0.30118						0.2595	0.39843
34	0.08537	0.07212	0.04886	34	0.12213	0.10004	0.71939	34	0.48216	0.14709	0.50766						0.19	0.3864
34.2	0.06673	0.11624	0.02921	34.2	0.06997	0.13889	0.71959	34.2	0.42861	0.13694	0.64204						0.0639	0.32121
34.4	0.09776	0.10939	0.05142	34.4	0.01647	0.12369	0.72202	34.4	0.45772	0.1466	0.49232						0.2097	0.43175
34.6	0.04924	0.09082	0.01825	34.6	0.09155	0.15311	0.84525	34.6	0.3984	0.15564	0.74393						0.3366	0.44519
34.8	0.07745	0.03281	0.04363	34.8	0.07264	0.13665	0.79914	34.8	0.45624	0.18796	0.52582						0.0561	0.42795
35	0.11237	0.08786	0.04084	35	0.04455	0.12881	0.69946	35	0.43522	0.15618	0.46513						0.1223	0.42975
35.2	0.10984	0.07478	0.07124	35.2	0.08725	0.10494	0.74138	35.2	0.43268	0.18918	0.46833						0.2394	0.50577
35.4	0.09575	0.06328	0.04477	35.4	0.08064	0.18265	0.71743	35.4	0.42871	0.19759	0.46933						0.1165	0.40894
35.6	0.0865	0.09028	0.04238	35.6	0.07832	0.10731	0.69946	35.6	0.54065	0.20708	0.50309						0.0789	0.36329
35.8	0.06491	0.09846	0.03938	35.8	0.02391	0.13014	0.86503	35.8	0.39788	0.20221	0.46191						0.0973	0.40209
36	0.06727	0.04375	0.02681	36	0.05838	0.14025	0.75226	36	0.39048	0.15884	0.41981						0.1268	0.4018
36.2	0.06192	0.09138	0.02865	36.2	0.06082	0.11591	0.62974	36.2	0.41388	0.25003	0.407						0.0716	0.45341
36.4	0.07266	0.13358	0.02087	36.4	0.10336	0.11569	0.69149	36.4	0.41368	0.1186	0.38237						-0.0474	0.37825
36.6	0.06879	0.11527	0.05405	36.6	0.04755	0.14347	0.75898	36.6	0.3727	0.16414	0.36738						0.1379	0.39127
36.8	0.09273	0.08454	0.01653	36.8	0.07021	0.1116	0.62582	36.8	0.03259	0.06534	0.36135						0.0424	0.40088
37	0.08798	0.10395	0.06752	37	0.05875	0.08021	0.73858	37	0.05296	0.06405	0.35753						-0.3412	0.23705
37.2	0.05645	0.04738	0.06118	37.2	0.04476	0.09084	0.83256	37.2	0.05146	0.03988	0.46263						0.072	0.42014
37.4	0.05291	0.04977	0.02109	37.4	0.08058	0.07671	0.79422	37.4	0.07026	0.11438	0.37923						0.1508	0.3262
37.6	0.07977	0.07837	0.06108	37.6	0.07479	0.09191	0.74749	37.6	0.04274	0.07035	0.4323						0.1263	0.40588
37.8	0.1128	0.04725	0.03266	37.8	0.01739	0.12908	0.73928	37.8	0.06571	0.08166	0.29671						0.2451	0.41699
38	0.0983	0.03118	0.03238	38	0.0515	0.0711	0.7547	38	0.01031	0.06692	0.40662						0.129	0.40171
38.2	0.08246	0.0482	0.05488	38.2	0.04566	0.07227	0.68122	38.2	0.03234	0.11992	0.39099						0.203	0.33813
38.4	0.06956	0.04653	0.01876	38.4	0.06733	0.10472	0.78022	38.4	0.05957	0.07292	0.42534						0.1296	0.46794
38.6	0.0392	0.07757	0.03552	38.6	0.07083	0.14371	0.64041	38.6	0.02502	0.16609	0.56721						0.2394	0.43145
38.8	0.07045	0.0629	0.06309	38.8	0.11615	0.20547	0.55843	38.8	0.0404	0.08695	0.29989						0.1194	0.40442
39	0.09155	0.07508	0.05247	39	0.07557	0.10625	0.82262	39	0.03921	0.01802	0.36347						-0.0788	0.47077
39.2	0.0694	0.09684	0.05654	39.2	0.06909	0.06349	0.80898	39.2	0.09189	0.13468	0.32284						0.1652	0.53135
39.4	0.08249	0.07732	0.03198	39.4	0.05106	0.06927	0.65261	39.4	0.03049	0.12992	0.28648						0.1313	0.42141
39.6	0.04776	0.07432	0.05812	39.6	0.0441	0.14772	0.82055	39.6	0.04028	0.13136	0.46972						0.0448	0.394
39.8	0.06393	0.04891	0.06214	39.8	0.03542	0.15064	0.79103	39.8	0.02249	0.0709	0.34412						0.2888	0.50743
40	0.07266	0.10634	0.07096	40	0.05685	0.13346	0.79999	40	0.0274	0.1125	0.3747						0.255	0.63679
40.2	0.06718	0.09138	0.05535	40.2	0.06507	0.08704	0.84514	40.2	0.03828	0.05249	0.49828						0.0887	0.55322
40.4	0.08085	0.12116	0.03876	40.4	0.13601	0.13503	0.82069	40.4	0.02554	0.09129	0.45364						0.015	0.52968
40.6	0.11551	0.07875	0.05	40.6	0.05522	0.06261	0.77237	40.6	0.00902	0.05192	0.51388						0.0698	0.44048
40.8	0.07263	0.08175	0.0494	40.8	0.08901	0.10354	0.69021	40.8	0.03586	0.05038	0.50984						0.1528	0.49091
41	0.08893	0.09279	0.06325	41	0.10275	0.09923	0.63439	41	0.03627	0.01058	0.4981						-0.0008	0.44697
41.2	0.07666	0.09319	0.02467	41.2	0.10282	0.1147	0.87219	41.2	0.07211	0.10524	0.39422						-0.1977	0.41548
41.4	0.06922	0.08628	0.06938	41.4	0.09935	0.09183	0.78247	41.4	0.04961	0.05553	0.54457						-0.0042	0.64992
41.6	0.10525	0.10989	0.04969	41.6	0.08027	0.13707	0.74911	41.6	0.08569	0.13791	0.60553						-0.0331	0.56454
41.8	0.07705	0.09784	0.05954	41.8	0.06071	0.14	0.68061	41.8	0.06248	0.06785	0.39						-0.0581	0.51436
42	0.09103	0.08741	0.04809	42	0.10233	0.11955	0.85557	42	0.09368	0.09642	0.62593						-0.0074	0.3958
42.2	0.08198	0.06768	0.03787	42.2	0.06166	0.07273	0.78881	42.2	0.0638	0.0857	0.49043						0.2177	0.49036
42.4	0.08184	0.10752	0.03652	42.4	0.08565	0.13814	0.75608	42.4	0.04706	0.08828	0.45846						0.1621	0.53232
42.6	0.10899	0.14349	0.09018	42.6	0.08689	0.14432	0.72883	42.6	0.06202	0.11805	0.30218						0.0075	0.43463
42.8	0.06165	0.13561	0.06676	42.8	0.07068	0.14144	0.63742	42.8	0.05398	0.14599	0.45615						0.0128	0.44478
43	0.08976	0.08965	0.03517	43	0.04961	0.11057	0.6958	43	0.08279	0.08684	0.48506						0.0567	0.43019
43.2	0.04723	0.0781	0.05239	43.2	0.11178	0.03505	0.67766	43.2	0.09679	0.07135	0.47649						0.1276	0.45118
43.4	0.09186	0.05981	0.06084	43.4	0.03305	0.15937	0.67907	43.4	0.06429	0.07386	0.17545						0.1027	0.41646
43.6	0.05878	0.08548	0.05645	43.6	0.04023	0.08021	0.59628	43.6	0.06875	0.0445	0.61257						0.1491	0.49831
43.8	0.05843	0.04597	0.04807	43.8	0.05216	0.05759	0.81747	43.8	0.07496	0.12756	0.41358						0.2005	0.50374
44	0.08926	0.10623	0.06584	44	0.04038	0.0607	0.58926	44	0.04126	0.08689	0.25755						0.1983	0.54153
44.2	0.06121	0.11481	0.05541	44.2	0.02377	0.1207	0.5442	44.2	0.06401	0.09215	0.31723						0.162	0.48113
44.4	0.08327	0.0649	0.05428	44.4	0.00948	0.1658	0.59592	44.4	0.04095	0.1017	0.54183						0.079	0.39487
44.6	0.08623	0.07254	0.05553	44.6	0.08475	0.09527	0.57489	44.6	0.07207	0.07127	0.3465						0.1985	0.5238
44.8	0.08506	0.08609	0.04441	44.8	0.04338	0.03115	0.62623	44.8	0.05961	0.06387	0.47641						-0.0431	0.39961
45	0.11994	0.07345	0.02215	45	0.11361	0.05709	0.66905	45	0.05375	0.04229	0.30728						0.0481	0.4547
45.2	0.12773	0.02902	0.04232	45.2	0.04773	0.09202	0.5847	45.2	0.04044	0.10725	0.42959						0.0959	0.46581
45.4	0.06282	0.04122	0.06202	45.4	0.08532	0.10294	0.56946	45.4	0.04833	0.10164	0.22197						0.0746	0.5381
45.6	0.11073	0.11899	0.09119	45.6	0.039	0.09711	0.67906	45.6	0.04772	0.07382	0.19392						0.1632	0.49055
45.8	0.10475	0.09132	0.06777	45.8	0.04376	0.12554	0.60397	45.8	0.02748	0.07739	0.49866						0.3664	0.48137
46	0.10677	0.04527	0.03592	46	0.07809	0.1177	0.64864	46	0.05398	0.09295	0.39138						-0.0292	0.45055
46.2	0.09268	0.05647	0.05688	46.2	0.06711	0.05854	0.60295	46.2	0.07429	0.09093	0.33969						0.1396	0.62484
46.4	0.0818	0.14726	0.03388	46.4	0.02362	0.08315	0.62778	46.4	0.03503	0.08823	0.30686						0.2182	0.64335
46.6	0.07235	0.11302	0.03805	46.6	0.02961	0.10598	0.57269	46.6	0.04191	0.07492	0.41011						0.2073	0.48253
46.8	0.07043	0.11279	0.04501	46.8	0.03843	0.14043	0.63636	46.8	0.01103	0.06088	0.44933						0.1759	0.50709
47	0.04366	0.07732	0.06145	47	0.04689	0.13554	0.67181	47	0.06503	0.12984	0.34451						0.1642	0.43081
47.2	0.08128	0.06767	0.04632	47.2	0.04279	0.09282	0.59363	47.2	0.04498	0.04489	0.36109						0.1	0.42146
47.4	0.09216	0.10407	0.04624	47.4	0.05487	0.10626	0.58265	47.4	0.02085	0.04684	0.49273						0.1779	0.45554
47.6	0.10534	0.08345	0.0596	47.6	0.07953	0.06981	0.62907	47.6	0.07904	0.02341	0.37939						0.2039	0.4279
47.8	0.09101	0.10955	0.03308	47.8	0.08705	0.17145	0.5713	47.8	0.07776	0	0.49154						0.2996	0.59237
48	0.11359	0.11867	0.07041	48	0.06233	0.13385	0.53752	48	0.06709	0.09905	0.46654						0.0976	0.43612
48.2	0.12929	0.1182	0.04969	48.2	0.12193	0.12201	0.59945	48.2	0.0315	0.15086	0.33441						0.1858	0.48685
48.4	0.06849	0.11411	0.06538	48.4	0.09346	0.14194	0.62504	48.4	0.05117	0.10719	0.39635						0.1148	0.4539
48.6	0.08301	0.07822	0.05529	48.6	0.10018	0.12097	0.57293	48.6	0.06196	0.15023	0.34332						0.2429	0.46206
48.8	0.1039	0.08411	0.05971	48.8	0.07838	0.12222	0.68187	48.8	0.05654	0.113	0.32726						0.1485	0.4677
49	0.10368	0.0735	0.03425	49	0.07706	0.1568	0.54511	49	0.07245	0.16188	0.18745						-0.0418	0.64529
49.2	0.09098	0.10233	0.04258	49.2	0.00464	0.09478	0.57199	49.2	0.06565	0.06871	0.28817						-0.0771	0.67559
49.4	0.09697	0.04624	0.05712	49.4	0.07307	0.01326	0.62222	49.4	0.01228	0.07948	0.38501						-0.0249	0.69094
49.6	0.10304	0.09473	0.03882	49.6	0.07173	0.14252	0.50181	49.6	0.05751	0.08132	0.21231						-0.0222	0.29417
49.8	0.07833	0.05732	0.05575	49.8	0.071	0.15268	0.61083	49.8	0.04158	0.05437	0.24825						-0.0641	0.4567
50	0.09955	0.11621	0.05855	50	0.09816	0.11182	0.65751	50	0.03749	0.10782	0.42482						-0.3454	0.28799
50.2	0.09499	0.09676	0.02585	50.2	0.02368	0.20561	0.80401	50.2	0.04141	0.08701	0.15885						-0.5104	11.8071
50.4	0.05994	0.08255	0.05694	50.4	0.03832	0.1778	0.6539	50.4	0.04765	0.07271	0.34629						0.0712	2.10975
50.6	0.07311	0.08461	0.05427	50.6	0.03646	0.10063	0.74614	50.6	0.01736	0.07543	0.32217						0.2481	1.0244
50.8	0.05406	0.11917	0.09563	50.8	0.0137	0.09991	0.58207	50.8	0.06198	0.08375	0.37163						-0.2764	1.46861
51	0.07774	0.06488	0.05599	51	0.03675	0.11948	0.7598	51	0.02443	0.08143	0.26109						0.0601	1.39552
51.2	0.05577	0.0509	0.05154	51.2	0.02373	0.11517	0.7567	51.2	0.05254	0.102	0.26129						-0.027	0.86971
51.4	0.07304	0.05311	0.0608	51.4	0.03354	0.1334	0.66924	51.4	0.04931	0.07691	0.35818						-0.1344	1.15229
51.6	0.10844	0.0586	0.04509	51.6	0.04064	0.11338	0.54736	51.6	0.05877	0.06727	0.26783						0.1358	0.76941
51.8	0.06952	0.07139	0.03631	51.8	0.05268	0.04508	0.66854	51.8	0.0377	0.1108	0.42912						-0.0326	0.83388
52	0.06377	0.04509	0.01787	52	0.06672	0.0786	0.59388	52	0.03584	0.03616	0.5265						0.0311	1.23678
52.2	0.07477	0.10415	0.04793	52.2	0.04139	0.11593	0.52237	52.2	0.09175	0.08254	0.36509						0.1679	0.97026
52.4	0.10565	0.08037	0.04282	52.4	0.06435	0.1022	0.57788	52.4	0.07652	0.06244	0.53329						0.0874	0.9438
52.6	0.05735	0.15835	0.06506	52.6	0.02523	0.00404	0.63342	52.6	0.08612	0.09586	0.37109						0.1427	1.10052
52.8	0.06585	0.08562	0.08746	52.8	0.05426	0.12656	0.76021	52.8	0.02953	0.10926	0.29266						-0.5081	1.7565
53	0.04585	0.09641	0.0394	53	0.074	0.11704	0.73017	53	0.05697	0.14883	0.47594						0.0551	1.09612
53.2	0.08256	0.08867	0.0314	53.2	0.07066	0.11827	0.53863	53.2	0.08209	0.05716	0.44098						0.0321	1.16584
53.4	0.03204	0.04848	0.03449	53.4	0.06188	0.18492	0.52416	53.4	0.05569	0.07696	0.45298						0.0472	1.40051
53.6	0.08286	0.05444	0.05602	53.6	0.11978	0.09354	0.65819	53.6	0.0524	0.10317	0.41799						0.0106	2.38997
53.8	0.06784	0.07324	0.0538	53.8	0.05119	0.13438	0.70453	53.8	0.02012	0.06166	0.4157						0.177	1.54819
54	0.06984	0.06469	0.04548	54	0.07596	0.13219	0.73278	54	0.03408	0.07181	0.46425						0.0931	1.92688
54.2	0.07996	0.07986	0.02472	54.2	0.04122	0.08694	0.70668	54.2	0.0341	0.08889	0.46127						0.1491	1.24783
54.4	0.09163	0.09934	0.05838	54.4	0.04578	0.13983	0.72041	54.4	0.05913	0.04457	0.24607						0.2077	2.26602
54.6	0.07257	0.11351	0.0267	54.6	0.05155	0.0894	0.54918	54.6	0.05527	0.10312	0.30796						0.224	1.08254
54.8	0.08737	0.09321	0.02723	54.8	0.06237	0.15629	0.66571	54.8	0.01591	0.06166	0.41367						0.0203	1.58654
55	0.08185	0.14496	0.04672	55	0.03415	0.16189	0.62934	55	0.06681	0.07889	0.47323						0.229	1.25619
55.2	0.09357	0.16301	0.04624	55.2	0.05767	0.13125	0.83365	55.2	0.02829	0.11392	0.2693						0.0507	1.37079
55.4	0.06118	0.08652	0.06272	55.4	0.03847	0.15881	0.67952	55.4	0.06022	0.10436	0.44714						0.1609	1.00924
55.6	0.09441	0.06266	0.05136	55.6	0.0514	0.10417	0.76634	55.6	0.04447	0.07034	0.43484						0.114	1.05199
55.8	0.03832	0.11284	0.05412	55.8	0.04769	0.19338	0.76575	55.8	0.02985	0.07393	0.29829						0.1648	1.72342
56	0.06121	0.08523	0.04663	56	0.06767	0.12325	0.617	56	0.0637	0.09076	0.37665						0.3205	0.69737
56.2	0.08125	0.07662	0.03095	56.2	0.00752	0.16754	0.69069	56.2	0.05026	0.0749	0.36732						0.0703	0.63105
56.4	0.07237	0.04865	0.03239	56.4	0.04245	0.07814	0.63661	56.4	0.03492	0.04489	0.35694						0.2811	0.4249
56.6	0.09413	0.0788	0.02994	56.6	0.05152	0.09625	0.666	56.6	0.04175	0.04828	0.3925						0.2832	0.64957
56.8	0.06541	0.0548	0.04258	56.8	0.1206	0.07424	0.70411	56.8	0.02668	0.04345	0.47665						-0.1348	0.48414
57	0.08128	0.08215	0.02676	57	0.14758	0.08703	0.74101	57	0.05482	0.08275	0.61189						-0.3033	0.3676
57.2	0.08543	0.06399	0.06101	57.2	0.0999	0.09409	0.72544	57.2	0.03934	0.08548	0.47604						-2.5849	-0.04603
57.4	0.05617	0.04617	0.05605	57.4	0.02654	0.09723	0.6951	57.4	0.10587	0.10789	0.42819						0.457	0.42043
57.6	0.05413	0.12434	0.07329	57.6	0.08252	0.11745	0.66211	57.6	0.03237	0.10875	0.49621						0.4711	0.37122
57.8	0.08014	0.10788	0.04644	57.8	0.10189	0.08983	0.74538	57.8	0.06046	0.07363	0.43394						0.2972	0.38218
58	0.08253	0.11125	0.04153	58	0.05868	0.12976	0.74839	58	0.05346	0.09907	0.565						0.1359	0.4227
58.2	0.0895	0.1266	0.03951	58.2	0.06272	0.10889	0.81829	58.2	0.03314	0.09185	0.34014						-6.8396	-0.08512
58.4	0.07722	0.07028	0.04482	58.4	0.05773	0.13575	0.14035	58.4	0.03167	0.091	0.42098						-4.1079	-0.05843
58.6	0.03469	0.09564	0.05507	58.6	0.03145	0.05015	0.26032	58.6	0.06167	0.16505	0.51014						0.2842	0.38975
58.8	0.07853	0.06255	0.03946	58.8	0.0506	0.13037	0.22908	58.8	0.04792	0.03859	0.41256						0.1349	0.62715
59	0.07965	0.08343	0.03407	59	0.06705	0.07864	0.14543	59	0.05668	0.1054	0.49339						0.1776	0.48283
59.2	0.06557	0.0785	0.05517	59.2	0	0.17776	0.15543	59.2	0.07353	0.09133	0.50001						0.0369	0.43489
59.4	0.1117	0.05012	0.0487	59.4	0.04042	0.05142	0.23471	59.4	0.03324	0.04396	0.37811						0.1287	0.45727
59.6	0.12186	0.11422	0.03505	59.6	0.05888	0.11249	0.76623	59.6	0.08102	0.10698	0.33501						0.0995	0.38253
59.8	0.06646	0.0693	0.02947	59.8	0.05461	0.17306	0.74286	59.8	0.01672	0.07836	0.36668						0.0181	0.50744
60	0.06415	0.04916	0.05306	60	0.06126	0.20795	0.64522	60	0.04797	0.10065	0.39456						-0.0659	0.26484
60.2	0.05571	0.0591	0.0311	60.2	0.06863	0.12821	0.70738	60.2	0.04723	0.0321	0.48158						-0.1127	0.43048
60.4	0.06956	0.08446	0.05446	60.4	0.09505	0.08249	0.70123	60.4	0.02892	0.08418	0.49305						0.1646	0.48251
60.6	0.07143	0.06285	0.06569	60.6	0.06512	0.1245	0.82145	60.6	0.03486	0.08595	0.3802						0.0606	0.42048
60.8	0.07661	0.05565	0.04713	60.8	0.05965	0.088	0.78245	60.8	0.06722	0.10637	0.39142						0.1977	0.52081
61	0.06775	0.05772	0.04615	61	0.12457	0.07867	0.79705	61	0.06218	0.10308	0.40487						0.0829	0.48874
61.2	0.05521	0.07546	0.06072	61.2	0.04692	0.10205	0.76005	61.2	0.07669	0.04954	0.39532						-0.1031	0.3534
61.4	0.08041	0.06771	0.05006	61.4	0.08999	0.12513	0.74133	61.4	0.05179	0.05622	0.40827						0.0106	0.43273
61.6	0.07025	0.08946	0.07904	61.6	0.00674	0.1009	0.6962	61.6	0.05621	0.10739	0.23361						0.1378	0.53993
61.8	0.05946	0.08228	0.04503	61.8	0.04976	0.16824	0.66976	61.8	0.06671	0.1291	0.45903						0.0505	0.42632
62	0.08204	0	0.04651	62	0.0326	0.21384	0.76539	62	0.05359	0.07553	0.52471						-0.0198	0.37908
62.2	0.08478	0.11309	0.03761	62.2	0.07486	0.13684	0.77075	62.2	0.0568	0.0631	0.51843						0.1348	0.5248
62.4	0.13715	0.10737	0.0303	62.4	0.06644	0.14475	0.74269	62.4	0.0627	0.10661	0.55372						0.1033	0.49158
62.6	0.08532	0.10744	0.05974	62.6	0.10221	0.07501	0.53703	62.6	0.04402	0.07459	0.43307						-0.007	0.34132
62.8	0.0412	0.11058	0.00915	62.8	0.01582	0.13812	0.75729	62.8	0.02525	0.07255	0.4896						0.0006	0.39178
63	0.09665	0.12011	0.01267	63	0.03203	0.18579	0.74971	63	0.0368	0.09844	0.43162						0.0524	0.44835
63.2	0.07185	0.11174	0.0522	63.2	0.04879	0.11124	0.70848	63.2	0.0804	0.0492	0.3181						-0.0124	0.46867
63.4	0.0592	0.09969	0.0338	63.4	0.07421	0.07312	0.6812	63.4	0.04923	0.11517	0.49872						0.0489	0.4328
63.6	0.07013	0.11771	0.08236	63.6	0.06435	0.08745	0.68787	63.6	0.05336	0.0658	0.30131						0.1075	0.58064
63.8	0.08343	0.0635	0.05519	63.8	0.05664	0.11697	0.69632	63.8	0.0575	0.03531	0.45311						0.0538	0.48136
64	0.06572	0.14634	0.03427	64	0.07644	0.10328	0.58494	64	0.04811	0.12776	0.29006						0.0677	0.37667
64.2	0.0702	0.10096	0.06324	64.2	0.10954	0.13962	0.75909	64.2	0.06416	0.04719	0.43974						0.0253	0.39101
64.4	0.10132	0.11028	0.06091	64.4	0.08903	0.07698	0.66495	64.4	0.03883	0.09328	0.42643						0.0343	0.3081
64.6	0.07286	0.12999	0.04957	64.6	0.09101	0.09915	0.77602	64.6	0.05702	0.03135	0.67868						0.1007	0.38277
64.8	0.04619	0.09659	0.01984	64.8	0.03836	0.1238	0.86795	64.8	0.03899	0.0568	0.5269						0.0091	0.31038
65	0.07995	0.09225	0.04042	65	0.02767	0.14846	0.64961	65	0.03142	0.03899	0.40594						0.0021	0.41048
65.2	0.08137	0.0666	0.0751	65.2	0.02017	0.1195	0.7211	65.2	0.06688	0.07991	0.39003						0.0606	0.49826
65.4	0.03887	0.12712	0.05323	65.4	0.04723	0.09826	0.67769	65.4	0.06978	0.07256	0.4311						0.1384	0.33032
65.6	0.07204	0.08007	0.05149	65.6	0.03896	0.10772	0.66513	65.6	0.0742	0.08203	0.38164						-0.016	0.43015
65.8	0.07365	0.09289	0.0449	65.8	0.13353	0.12533	0.65598	65.8	0.02554	0.10691	0.4893						0.0072	0.34466
66	0.06658	0.0984	0.04502	66	0.05059	0.11332	0.87123	66	0.04886	0.09515	0.41337						-0.0445	0.44797
66.2	0.10255	0.10226	0.04775	66.2	0.03824	0.1405	0.70261	66.2	0.04052	0.11299	0.30029						0.0523	0.42681
66.4	0.09525	0.08221	0.0511	66.4	0.01875	0.06816	0.72659	66.4	0.02571	0.12708	0.39772						-0.0008	0.46303
66.6	0.06645	0.12564	0.05268	66.6	0.02116	0.06953	0.73843	66.6	0.02305	0.07335	0.30203						0.1219	0.42065
66.8	0.07534	0.13031	0.0634	66.8	0.05507	0.12295	0.70856	66.8	0.04417	0.09548	0.34481						0.2038	0.56383
67	0.06358	0.06802	0.07204	67	0.05679	0.17127	0.7207	67	0.01653	0.05854	0.41899						0.2436	0.54308
67.2	0.06217	0.1143	0.04702	67.2	0.04634	0.10367	0.61942	67.2	0.04492	0.04906	0.31107						0.0666	0.3868
67.4	0.09014	0.07882	0.04742	67.4	0.0743	0.1106	0.6786	67.4	0.03249	0.06238	0.40966						0.0976	0.36962
67.6	0.08233	0.10113	0.04314	67.6	0.06673	0.14975	0.75036	67.6	0.07704	0.0543	0.40138						0.0353	0.50814
67.8	0.08247	0.08885	0.04699	67.8	0.08256	0.09062	0.74571	67.8	0.04592	0.07619	0.25865						0.0204	0.42591
68	0.0988	0.1079	0.05147	68	0.05593	0.13429	0.70336	68	0.03786	0.1351	0.51064						0.0271	0.50271
68.2	0.06048	0.09977	0.05785	68.2	0.06542	0.15798	0.69399	68.2	0.06009	0.0861	0.3882						0.1202	0.43934
68.4	0.06194	0.04193	0.04987	68.4	0.1024	0.03587	0.75466	68.4	0.05329	0.12093	0.43277						-0.0778	0.41284
68.6	0.09307	0.01381	0.071	68.6	0.08133	0.11474	0.76782	68.6	0.02948	0.10638	0.59878						0.1724	0.42185
68.8	0.07104	0.07862	0.04481	68.8	0.06111	0.10651	0.62424	68.8	0.05461	0.07887	0.49774						-0.0159	0.36657
69	0.06351	0.06385	0.05744	69	0.04643	0.09901	0.64379	69	0	0.02576	0.51053						0.0909	0.35887
69.2	0.08131	0.14391	0.0245	69.2	0.05623	0.1238	0.71114	69.2	0.05342	0.11781	0.41398						-0.0328	0.37534
69.4	0.06112	0.13111	0.04124	69.4	0.06769	0.03558	0.66435	69.4	0.05881	0.07817	0.53016						-0.0419	0.45356
69.6	0.07668	0.11736	0.03854	69.6	0.06792	0.11225	0.64359	69.6	0.04813	0.0776	0.48681						-0.0013	0.4461
69.8	0.07189	0.1331	0.03488	69.8	0.0586	0.14404	0.70973	69.8	0.04287	0.0329	0.63179						0.114	0.45341
70	0.08002	0.06815	0.01871	70	0.08863	0.09443	0.67566	70	0.02924	0.05693	0.39094						0.0231	0.42024
70.2	0.09149	0.06575	0.04713	70.2	0.07741	0.15851	0.72206	70.2	0.07921	0.07183	0.43597						0.0102	0.43154
70.4	0.09386	0.09066	0.06026	70.4	0.03906	0.16846	0.72188	70.4	0.0731	0.04998	0.43913						0.0792	0.52212
70.6	0.06852	0.0876	0.03693	70.6	0.05076	0.16979	0.65681	70.6	0.05892	0.10934	0.41232						0.0888	0.38225
70.8	0.06558	0.07613	0.04699	70.8	0.05687	0.12857	0.6488	70.8	0.04615	0.11959	0.50435						-0.1014	0.35012
71	0.06304	0.0723	0.04593	71	0.02973	0.15561	0.72246	71	0.05493	0.10103	0.29316						0.0001	0.43696
71.2	0.08769	0.13821	0.06705	71.2	0.06361	0.08589	0.63463	71.2	0.07111	0.05906	0.40335						-0.0199	0.53772
71.4	0.06252	0.09354	0.04553	71.4	0.04984	0.18751	0.62666	71.4	0.06366	0.14801	0.36131						-0.0208	0.4409
71.6	0.07531	0.09557	0.04909	71.6	0.08969	0.08284	0.60056	71.6	0.02346	0.09684	0.7079						0.0513	0.56385
71.8	0.0718	0.10288	0.06958	71.8	0.09014	0.15161	0.7141	71.8	0.02116	0.05814	0.46348						-0.0074	0.38405
72	0.06832	0.04803	0.04067	72	0.07294	0.21207	0.61277	72	0.05307	0.08773	0.31014						0.0272	0.3928
72.2	0.09125	0.07574	0.06068	72.2	0.06244	0.10481	0.65161	72.2	0.02379	0.07791	0.46852						-0.0825	0.46571
72.4	0.06826	0.08215	0.04894	72.4	0.04934	0.10707	0.56286	72.4	0.0341	0.08579	0.2644						0.0157	0.45776
72.6	0.05062	0.13961	0.06252	72.6	0.08037	0.13427	0.69129	72.6	0.02143	0.05609	0.50772						-0.0403	0.35038
72.8	0.06296	0.0713	0.00148	72.8	0.04646	0.11847	0.72089	72.8	0.03564	0.09672	0.5198						0.0671	0.42392
73	0.07142	0.06301	0.04493	73	0.04618	0.17307	0.64604	73	0.03355	0.10219	0.51309						-0.0051	0.36207
73.2	0.07924	0.06193	0.0226	73.2	0.04357	0.08966	0.62413	73.2	0.05326	0.10955	0.43514						-0.1529	0.37002
73.4	0.05422	0.08531	0.06396	73.4	0.02777	0.16604	0.7602	73.4	0.03362	0.12993	0.41825						-0.0174	0.34947
73.6	0.08438	0.09136	0.04106	73.6	0.03191	0.11872	0.68679	73.6	0.02037	0.05283	0.27326						-0.0762	0.46718
73.8	0.06937	0.07109	0.0695	73.8	0.05026	0.1064	0.75155	73.8	0.05151	0.04349	0.3925						0.0355	0.5058
74	0.04833	0.08399	0.06713	74	0.0564	0.15542	0.66873	74	0.04637	0.0585	0.31077						0.1806	0.46345
74.2	0.06069	0.06593	0.01806	74.2	0.10416	0.11343	0.67276	74.2	0.04656	0.0394	0.46359						0.0038	0.41674
74.4	0.07865	0.09022	0.01485	74.4	0.08318	0.18837	0.73245	74.4	0.05917	0.0554	0.27846						0.058	0.43749
74.6	0.06369	0.05639	0.05334	74.6	0.09303	0.07329	0.68819	74.6	0.06467	0.09467	0.43041						0.0717	0.43519
74.8	0.08235	0.06841	0.02731	74.8	0.0707	0.11473	0.83237	74.8	0.03244	0.07571	0.45032						-0.0319	0.36699
75	0.09132	0.06644	0.06169	75	0.02876	0.07573	0.63449	75	0.05229	0.10518	0.40972						-0.073	0.34749
75.2	0.08669	0.08174	0.03636	75.2	0.02724	0.11576	0.7532	75.2	0.04194	0.10685	0.32241						-0.1185	0.44008
75.4	0.09573	0.0889	0.0699	75.4	0.05028	0.09494	0.70511	75.4	0.04274	0.05936	0.41082						-0.13	0.42722
75.6	0.10462	0.10617	0.04331	75.6	0.06525	0.10766	0.51513	75.6	0.04042	0.09308	0.60558						0.0587	0.39122
75.8	0.09563	0.11558	0.02335	75.8	0.0767	0.07857	0.62674	75.8	0.0251	0.10029	0.56162						0.0697	0.45346
76	0.07642	0.11858	0.06054	76	0.02928	0.13116	0.72038	76	0.06008	0.11636	0.33772						0.0201	0.47462
76.2	0.08337	0.14611	0.05679	76.2	0.07557	0.17954	0.68768	76.2	0.09718	0.11201	0.41986						0.0577	0.39374
76.4	0.04869	0.04355	0.03787	76.4	0.02892	0.14624	0.68794	76.4	0.03387	0.08806	0.35337						-0.0215	0.37929
76.6	0.07183	0.03977	0.04935	76.6	0.07057	0.16071	0.56784	76.6	0.05239	0.11057	0.46239						0.0491	0.5286
76.8	0.06852	0.07724	0.05868	76.8	0.06619	0.11073	0.64549	76.8	0.07628	0.05865	0.17469						0.1962	0.43965
77	0.05481	0.10628	0.03822	77	0.0906	0.12389	0.70324	77	0.05705	0.04089	0.37793						-0.1368	0.4763
77.2	0.08509	0.13214	0.04348	77.2	0.0571	0.12937	0.62516	77.2	0.09517	0.07761	0.3224						-0.2083	0.38673
77.4	0.07645	0.09422	0.05859	77.4	0.06438	0.12374	0.71043	77.4	0.08864	0.08356	0.40532						-0.203	0.53934
77.6	0.13449	0.09152	0.03196	77.6	0.09494	0.20002	0.76389	77.6	0.05038	0.07138	0.44017						-0.0459	0.53597
77.8	0.11093	0.09338	0.02816	77.8	0.06091	0.1483	0.68524	77.8	0.03874	0.0978	0.46704						-0.057	0.44033
78	0.0777	0.13074	0.03749	78	0.09174	0.10734	0.7286	78	0.04698	0.06274	0.52684						0.0324	0.44921
78.2	0.07348	0.08991	0.02666	78.2	0.0457	0.06671	0.73448	78.2	0.05893	0.07047	0.07869						-0.0705	0.55532
78.4	0.09275	0.0811	0.04033	78.4	0.06097	0.09962	0.65431	78.4	0.0537	0.07863	0.19746						-0.1569	0.39506
78.6	0.11779	0.07059	0.04547	78.6	0.04966	0.13086	0.75671	78.6	0.04503	0.09889	0.09418						-0.2899	0.24591
78.8	0.05745	0.10295	0.06233	78.8	0.06691	0.06666	0.58465	78.8	0.03407	0.0096	0.28495						-0.0852	0.45103
79	0.09002	0.09519	0.06966	79	0.11819	0.09473	0.65027	79	0.05277	0.10567	0.29891						-0.0633	0.58757
79.2	0.08974	0.07977	0.04951	79.2	0.07633	0.06762	0.7658	79.2	0.0404	0.09998	0.13007						0.0037	0.5767
79.4	0.07956	0.07551	0.04226	79.4	0.06531	0.15421	0.71677	79.4	0.06139	0.03181	0.1073						-0.139	0.53705
79.6	0.07104	0.10995	0.03493	79.6	0.08962	0.15225	0.72852	79.6	0.0305	0.09349	0.36514						-0.0279	0.37654
[truncated: 3,782 more rows]

## Sheet: Figure S8
Supplementary Figure 8
S8A					S8B
[truncated: 503 more rows]

[truncated: 4 more sheets: Figure S9, Figure S10, Figure S12, Figure S13]
